# Supplementary material for: The population context is a driver of the heterogeneous response of epithelial cells to interferons
Source: Mol Syst Biol. 2024 Jan 25;20(3):7. doi: 10.1038/s44320-024-00011-2 (PMC10912784; doi:10.1038/s44320-024-00011-2)
Supplement: Supplementary file 1 — Dataset EV1 [file 44320_2024_11_MOESM1_ESM.xlsx]

## Sheet: Description Dataset EV1
Dataset EV1 contains the mass spectrometry data: it shows the log(2) LFQ intensity values for all used replicates (4 per condition). The conditions were: biotinylated apical surface protein samples, the biotynilated basolateral surface protein samples and the non-biotynilated control samples (background). Aditionally it contains information about the proteins detected by mass spectrometry.

## Sheet: Dataset EV1
log(2) intensity values
Apical_02	Apical_04	Apical_05	Apical_06	Background_02	Background_04	Background_05	Background_06	Basolateral_02	Basolateral_04	Basolateral_05	Basolateral_06	C: Only identified by site	C: Reverse	C: Potential contaminant	C: GOBP name	C: GOMF name	C: GOCC name	C: GOCC slim name	C: KEGG name	N: Peptides	N: Razor + unique peptides	N: Unique peptides	N: Sequence coverage [%]	N: Unique + razor sequence coverage [%]	N: Unique sequence coverage [%]	N: Mol. weight [kDa]	N: Q-value	N: Score	N: Intensity	N: iBAQ peptides	N: MS/MS count	T: Protein IDs	T: Majority protein IDs	T: Protein names	T: Gene names	T: id
29.2648	29.2672	29.0145	29.6338	27.5118	27.555	27.494	26.6767	29.2679	29.0174	29.0495	28.8916				cellular component organization;cellular component organization or biogenesis;cellular membrane organization;cellular process;endocytosis;establishment of localization;lipid transport;membrane invagination;membrane organization;organic substance transport;transport;vesicle-mediated transport	alcohol binding;amine binding;binding;calcium ion binding;calcium-dependent phospholipid binding;cation binding;identical protein binding;ion binding;lipid binding;metal ion binding;phosphatidylcholine binding;phosphatidylethanolamine binding;phosphatidylinositol binding;phospholipid binding;protein binding;quaternary ammonium group binding	cell part;cytoplasmic part;endoplasmic reticulum part;extrinsic to internal side of plasma membrane;extrinsic to membrane;extrinsic to plasma membrane;integral to membrane;integral to plasma membrane;intracellular organelle part;intracellular part;intrinsic to endoplasmic reticulum membrane;intrinsic to membrane;intrinsic to organelle membrane;intrinsic to plasma membrane;membrane;membrane part;o…	cell part;membrane		37	37	37	49.5	49.5	49.5	102.36	0	181.46	13928000000	46	363	A0FGR8	A0FGR8	Extended synaptotagmin-2	ESYT2	7
25.199	25.6644	25.3985	25.5032	22.6576	22.5297	22.2029	22.6545	25.0327	25.0109	24.6003	24.2307				biological regulation;cellular component organization;cellular component organization or biogenesis;defense response;establishment of localization;establishment of localization in cell;establishment of protein localization;establishment of RNA localization;immune response;immune system process;innate immune response;intracellular protein transport;intracellular transport;membrane organization;mRN…	actin-dependent ATPase activity;adenyl nucleotide binding;adenyl ribonucleotide binding;ATP binding;ATPase activity;ATPase activity, coupled;binding;catalytic activity;enzyme binding;GTPase binding;hydrolase activity;hydrolase activity, acting on acid anhydrides;hydrolase activity, acting on acid anhydrides, in phosphorus-containing anhydrides;motor activity;nucleoside-triphosphatase activity;nuc…	basal plasma membrane;brush border;cell part;cell projection;cell projection membrane;cell projection part;cytoplasm;cytoplasmic membrane-bounded vesicle;cytoplasmic part;cytoplasmic vesicle;cytoskeletal part;cytosol;extracellular membrane-bounded organelle;extracellular organelle;extracellular region part;extracellular vesicular exosome;filamentous actin;intracellular membrane-bounded organelle;…	brush border;cell part;cell projection;cytoplasm;cytoplasmic membrane-bounded vesicle;cytosol;extracellular organelle;intracellular membrane-bounded organelle;intracellular non-membrane-bounded organelle;intracellular organelle;macromolecular complex;membrane;microvillus;mitochondrion;nuclear pore;nucleolus;nucleoplasm;organelle;plasma membrane;protein complex;vesicle		16	16	16	22.8	22.8	22.8	121.68	0	53.047	823820000	56	47	O00159	O00159	Unconventional myosin-Ic	MYO1C	161
26.4689	26.7713	26.5251	26.6154	24.1352	24.8799	24.6744	22.8009	26.2791	26.2735	26.9333	26.6962				anatomical structure development;biological adhesion;biological regulation;blood coagulation;brain development;carbohydrate transport;cell activation;cell activation involved in immune response;cell adhesion;cell-cell adhesion;cellular component assembly;cellular component organization;cellular component organization or biogenesis;cellular process;coagulation;developmental process;establishment o…	binding;protein binding;SNARE binding;syntaxin binding	apical plasma membrane;basolateral plasma membrane;cell part;cytoplasmic membrane-bounded vesicle;cytoplasmic part;cytoplasmic vesicle;cytosol;extracellular membrane-bounded organelle;extracellular organelle;extracellular region part;extracellular vesicular exosome;intracellular membrane-bounded organelle;intracellular organelle;intracellular part;membrane;membrane part;membrane-bounded organelle…	cell part;cytoplasmic membrane-bounded vesicle;cytosol;extracellular organelle;intracellular membrane-bounded organelle;intracellular organelle;membrane;organelle;plasma membrane;vesicle		13	13	13	30.2	30.2	30.2	67.764	0	49.111	2084900000	30	79	O00186	O00186	Syntaxin-binding protein 3	STXBP3	164
24.3785	24.0799	22.1035	24.5247	23.0646	22.6546	22.4479	22.2244	26.0696	25.6178	25.9904	26.1268				activation of caspase activity;activation of NF-kappaB-inducing kinase activity;activation of protein kinase activity;apoptosis;biological regulation;cell death;cell surface receptor linked signaling pathway;cellular process;cellular response to abiotic stimulus;cellular response to external stimulus;cellular response to mechanical stimulus;cellular response to stimulus;death;induction of apoptos…	binding;death receptor activity;enzyme binding;molecular transducer activity;protease binding;protein binding;receptor activity;signal transducer activity;signaling receptor activity;TRAIL binding;transcription factor binding;transmembrane signaling receptor activity	cell part;cell surface;integral to membrane;intrinsic to membrane;membrane;membrane part;plasma membrane	cell part;cell surface;membrane;plasma membrane	Apoptosis;Cytokine-cytokine receptor interaction;Measles;Natural killer cell mediated cytotoxicity	6	6	6	17.3	17.3	17.3	50.089	0	26.39	789660000	19	32	O00220	O00220	Tumor necrosis factor receptor superfamily member 10A	TNFRSF10A	168
27.503	27.9365	27.8332	27.7589	22.9029	23.2285	24.6623	22.0534	27.7863	27.9579	27.9137	27.3548				anion transport;biological adhesion;biological regulation;cell adhesion;cell-cell adhesion;cellular chemical homeostasis;cellular homeostasis;cellular ion homeostasis;cellular process;cellular response to stimulus;chemical homeostasis;chloride transport;establishment of localization;homeostatic process;homotypic cell-cell adhesion;inorganic anion transport;ion homeostasis;ion transport;platelet a…	anion channel activity;anion transmembrane transporter activity;channel activity;chloride channel activity;gated channel activity;ion channel activity;ion transmembrane transporter activity;passive transmembrane transporter activity;substrate-specific channel activity;substrate-specific transmembrane transporter activity;substrate-specific transporter activity;transmembrane transporter activity;t…	blood microparticle;brush border;cell part;cell projection;chloride channel complex;cytoplasm;cytoplasmic part;envelope;extracellular membrane-bounded organelle;extracellular organelle;extracellular region part;extracellular space;extracellular vesicular exosome;intracellular membrane-bounded organelle;intracellular organelle;intracellular organelle part;intracellular part;ion channel complex;mac…	brush border;cell part;cell projection;cytoplasm;extracellular organelle;extracellular space;intracellular membrane-bounded organelle;intracellular organelle;macromolecular complex;membrane;mitochondrion;nuclear envelope;nucleus;organelle;plasma membrane;protein complex;vesicle		19	19	19	89.2	89.2	89.2	26.922	0	138.89	4772900000	15	118	O00299	O00299	Chloride intracellular channel protein 1	CLIC1	175
23.8718	24.1514	23.8859	24.4939	22.8841	22.8021	22.5379	23.2463	23.5635	23.6042	23.4814	23.4282				acetyl-CoA transport;biological regulation;BMP signaling pathway;cation transport;cell surface receptor linked signaling pathway;cellular process;cellular response to stimulus;coenzyme transport;cofactor transport;enzyme linked receptor protein signaling pathway;establishment of localization;hydrogen transport;ion transport;monovalent inorganic cation transport;proton transport;regulation of biol…	acetyl-CoA transporter activity;active transmembrane transporter activity;cation transmembrane transporter activity;coenzyme transporter activity;cofactor transporter activity;ion transmembrane transporter activity;secondary active transmembrane transporter activity;solute:cation symporter activity;solute:hydrogen symporter activity;substrate-specific transmembrane transporter activity;substrate-…	cell part;cytoplasmic part;endoplasmic reticulum membrane;endoplasmic reticulum part;Golgi apparatus part;Golgi membrane;integral to membrane;integral to plasma membrane;intracellular organelle part;intracellular part;intrinsic to membrane;intrinsic to plasma membrane;membrane;membrane part;organelle membrane;organelle part;plasma membrane part	cell part;membrane	Glycosphingolipid biosynthesis - ganglio series	3	3	3	8.9	8.9	8.9	60.908	0	5.9998	310540000	21	19	O00400	O00400	Acetyl-coenzyme A transporter 1	SLC33A1	180
24.8976	25.0793	25.559	25.453	23.1211	22.3849	22.8884	22.1195	25.8921	26.1008	25.7868	25.8593				adaptive immune response;adaptive immune response based on somatic recombination of immune receptors built from immunoglobulin superfamily domains;immune effector process;immune response;immune system process;leukocyte mediated immunity;lymphocyte mediated immunity;response to stimulus;T cell mediated immunity		cell part;cytoplasm;cytoplasmic part;Golgi apparatus;integral to membrane;intracellular membrane-bounded organelle;intracellular non-membrane-bounded organelle;intracellular organelle;intracellular organelle part;intracellular part;intrinsic to membrane;membrane;membrane part;membrane-bounded organelle;non-membrane-bounded organelle;nuclear part;nucleolus;organelle;organelle part;plasma membrane	cell part;cytoplasm;Golgi apparatus;intracellular membrane-bounded organelle;intracellular non-membrane-bounded organelle;intracellular organelle;membrane;nucleolus;organelle;plasma membrane		9	9	6	25.7	25.7	18.8	65.001	0	33.136	954610000	22	46	O00478	O00478	Butyrophilin subfamily 3 member A3	BTN3A3	191
24.4158	24.2156	24.9661	24.9317	23.1212	22.3611	22.4808	22.6755	23.1407	23.9825	24.5399	24.6926				actin cytoskeleton organization;actin filament-based process;axon guidance;biological regulation;cell communication;cell projection assembly;cell projection organization;cell surface receptor linked signaling pathway;cell-cell signaling;cellular component assembly;cellular component assembly at cellular level;cellular component organization;cellular component organization at cellular level;cellul…	binding;binding, bridging;cytokine receptor binding;cytoskeletal adaptor activity;cytoskeletal protein binding;frizzled binding;G-protein-coupled receptor binding;growth factor receptor binding;identical protein binding;interleukin-5 receptor binding;protein binding;protein binding, bridging;protein dimerization activity;protein heterodimerization activity;protein N-terminus binding;receptor bind…	adherens junction;anchoring junction;blood microparticle;cell junction;cell part;cell-substrate adherens junction;cell-substrate junction;cytoplasm;cytoplasmic membrane-bounded vesicle;cytoplasmic part;cytoplasmic vesicle;cytoskeleton;cytosol;endoplasmic reticulum membrane;endoplasmic reticulum part;extracellular membrane-bounded organelle;extracellular organelle;extracellular region part;extrace…	cell part;cytoplasm;cytoplasmic membrane-bounded vesicle;cytoskeleton;cytosol;extracellular organelle;extracellular space;intracellular membrane-bounded organelle;intracellular non-membrane-bounded organelle;intracellular organelle;macromolecular complex;membrane;nucleus;organelle;plasma membrane;protein complex;receptor complex;vesicle		6	6	6	36.6	36.6	36.6	32.444	0	36.763	420660000	11	30	O00560	O00560	Syntenin-1	SDCBP	199
25.6389	22.1213	22.6804	22.8628	22.4785	23.2677	23.4605	22.8312	26.3809	29.3042	27.8621	28.0005				biological adhesion;biological regulation;calcium-independent cell-cell adhesion;cell adhesion;cell junction assembly;cell junction organization;cell-cell adhesion;cell-cell junction assembly;cell-cell junction organization;cellular component assembly;cellular component assembly at cellular level;cellular component organization;cellular component organization at cellular level;cellular component …	binding;identical protein binding;molecular transducer activity;protein binding;receptor activity;signal transducer activity;signaling receptor activity;structural molecule activity;transmembrane signaling receptor activity	apical plasma membrane;apicolateral plasma membrane;basal plasma membrane;cell junction;cell part;cell-cell junction;integral to membrane;integral to plasma membrane;intrinsic to membrane;intrinsic to plasma membrane;lateral plasma membrane;membrane;membrane part;occluding junction;plasma membrane;plasma membrane part;tight junction	cell part;membrane;plasma membrane	Cell adhesion molecules (CAMs);Hepatitis C;Leukocyte transendothelial migration;Tight junction	4	3	3	23	15.3	15.3	22.077	0	77.871	2936900000	5	13	O14493;O95484;P56747	O14493	Claudin-4	CLDN4	208
24.3116	24.6741	25.1745	24.9097	22.7949	23.2735	23.0724	23.6945	25.2087	25.9989	25.8176	25.9115				activation of protein kinase activity;activation of protein kinase C activity by G-protein coupled receptor protein signaling pathway;androgen receptor signaling pathway;biological regulation;biosynthetic process;cell migration;cell motility;cell surface receptor linked signaling pathway;cellular biosynthetic process;cellular component movement;cellular lipid metabolic process;cellular macromolec…	catalytic activity;hydrolase activity;hydrolase activity, acting on ester bonds;phosphatase activity;phosphatidate phosphatase activity;phosphoric ester hydrolase activity	cell part;extracellular membrane-bounded organelle;extracellular organelle;extracellular region part;extracellular vesicular exosome;integral to membrane;integral to plasma membrane;intrinsic to membrane;intrinsic to plasma membrane;membrane;membrane part;membrane-bounded organelle;membrane-bounded vesicle;organelle;plasma membrane;plasma membrane part;vesicle	cell part;extracellular organelle;membrane;organelle;plasma membrane;vesicle	Ether lipid metabolism;Fat digestion and absorption;Fc gamma R-mediated phagocytosis;Glycerolipid metabolism;Glycerophospholipid metabolism;Sphingolipid metabolism	3	3	3	19	19	19	32.156	0	26.4	786010000	10	21	O14494	O14494	Lipid phosphate phosphohydrolase 1	PPAP2A	209
29.8361	29.9502	30.5907	30.0372	22.9753	23.718	22.0315	22.8472	31.3215	31.0477	30.8522	31.6595				axon guidance;biological regulation;cell activation;cell communication;cell surface receptor linked signaling pathway;cell-cell signaling;cellular component disassembly;cellular component disassembly at cellular level;cellular component organization;cellular component organization at cellular level;cellular component organization or biogenesis;cellular component organization or biogenesis at cell…	binding;catalytic activity;cation binding;endopeptidase activity;enzyme binding;hydrolase activity;identical protein binding;integrin binding;ion binding;kinase binding;metal ion binding;metalloendopeptidase activity;metallopeptidase activity;peptidase activity;peptidase activity, acting on L-amino acid peptides;protein binding;protein complex binding;protein dimerization activity;protein homodim…	adherens junction;anchoring junction;cell junction;cell part;cell surface;cell-substrate adherens junction;cell-substrate junction;cytoplasm;cytoplasmic membrane-bounded vesicle;cytoplasmic part;cytoplasmic vesicle;cytoskeletal part;endoplasmic reticulum part;extracellular membrane-bounded organelle;extracellular organelle;extracellular region part;extracellular vesicular exosome;focal adhesion;G…	cell part;cell surface;cytoplasm;cytoplasmic membrane-bounded vesicle;extracellular organelle;Golgi apparatus;intracellular membrane-bounded organelle;intracellular organelle;membrane;nucleus;organelle;plasma membrane;vesicle	Alzheimer's disease;Epithelial cell signaling in Helicobacter pylori infection	32	32	32	46.1	46.1	46.1	84.141	0	323.31	35786000000	41	391	O14672	O14672	Disintegrin and metalloproteinase domain-containing protein 10	ADAM10	221
24.6829	24.873	25.9089	25.2169	23.0222	23.8275	21.6984	22.5007	26.925	26.8247	26.8309	26.9914				activation of caspase activity;activation of NF-kappaB-inducing kinase activity;activation of protein kinase activity;apoptosis;apoptosis in response to endoplasmic reticulum stress;biological regulation;cell death;cell surface receptor linked signaling pathway;cellular process;cellular response to abiotic stimulus;cellular response to external stimulus;cellular response to mechanical stimulus;ce…	binding;protein binding;receptor activity;TRAIL binding	cell part;cell surface;integral to membrane;intrinsic to membrane;membrane;membrane part;plasma membrane	cell part;cell surface;membrane;plasma membrane	Apoptosis;Cytokine-cytokine receptor interaction;Measles;Natural killer cell mediated cytotoxicity	8	8	8	30.9	30.9	30.9	47.878	0	78.338	1535500000	17	40	O14763	O14763	Tumor necrosis factor receptor superfamily member 10B	TNFRSF10B	230
29.1009	28.5985	28.2204	28.4344	22.1509	24.0644	23.4478	23.1262	28.7059	28.6773	28.6737	28.4022				biological adhesion;biological regulation;calcium ion import;calcium ion transmembrane transport;calcium ion transport;cation transport;cell adhesion;cell communication;cell-cell signaling;cellular component organization;cellular component organization at cellular level;cellular component organization or biogenesis;cellular component organization or biogenesis at cellular level;cellular metabolic…	adenyl nucleotide binding;adenyl ribonucleotide binding;ATP binding;binding;catalytic activity;guanylate kinase activity;kinase activity;nucleobase-containing compound kinase activity;nucleotide binding;nucleotide kinase activity;phosphotransferase activity, alcohol group as acceptor;phosphotransferase activity, phosphate group as acceptor;protein kinase activity;protein serine/threonine kinase a…	actin cytoskeleton;adherens junction;anchoring junction;basement membrane;basolateral plasma membrane;cell junction;cell part;cell projection membrane;cell projection part;cell-cell junction;cell-substrate adherens junction;cell-substrate junction;cilium membrane;cilium part;cytoplasm;cytoplasmic part;cytoskeleton;cytosol;extracellular matrix part;extracellular region part;focal adhesion;intracel…	cell part;cytoplasm;cytoskeleton;cytosol;intracellular non-membrane-bounded organelle;intracellular organelle;membrane;nucleolus;organelle;plasma membrane	Tight junction	35	35	35	47.8	47.8	47.8	105.12	0	169.74	8274600000	49	278	O14936	O14936	Peripheral plasma membrane protein CASK	CASK	245
30.8476	31.1576	31.1856	30.8724	22.4211	23.7075	27.2992	22.7757	31.8094	32.0748	31.3642	32.0269				anatomical structure development;anatomical structure formation involved in morphogenesis;anatomical structure morphogenesis;angiogenesis;axon guidance;biological adhesion;biological regulation;brain development;branching morphogenesis of a tube;cell adhesion;cell migration;cell motility;cell proliferation;cell surface receptor linked signaling pathway;cellular component assembly;cellular compone…	binding;molecular transducer activity;protein binding;protein domain specific binding;receptor activity;receptor binding;semaphorin receptor activity;signal transducer activity;signaling receptor activity;transmembrane signaling receptor activity	cell part;cell projection;cell surface;extracellular membrane-bounded organelle;extracellular organelle;extracellular region part;extracellular vesicular exosome;integral to membrane;integral to plasma membrane;intracellular;intrinsic to membrane;intrinsic to plasma membrane;lamellipodium;membrane;membrane part;membrane-bounded organelle;membrane-bounded vesicle;organelle;plasma membrane;plasma m…	cell part;cell projection;cell surface;extracellular organelle;intracellular;membrane;organelle;plasma membrane;vesicle	Axon guidance	81	81	80	55.1	55.1	54.7	205.12	0	323.31	55718000000	90	860	O15031;O60486;Q9Y4D7	O15031	Plexin-B2	PLXNB2	256
25.3914	25.8895	25.4925	25.3373	22.9658	24.3456	21.7623	22.1613	25.1629	24.9225	25.2275	25.079				actin cytoskeleton organization;actin filament organization;actin filament-based process;actin nucleation;Arp2/3 complex-mediated actin nucleation;axon guidance;biological regulation;cell surface receptor linked signaling pathway;cellular component movement;cellular component organization;cellular component organization at cellular level;cellular component organization or biogenesis;cellular comp…	structural constituent of cytoskeleton;structural molecule activity	actin cytoskeleton;adherens junction;anchoring junction;Arp2/3 protein complex;cell junction;cell leading edge;cell part;cell projection;cell-substrate adherens junction;cell-substrate junction;cytoplasm;cytoplasmic part;cytoskeletal part;cytoskeleton;cytosol;endosome;extracellular membrane-bounded organelle;extracellular organelle;extracellular region part;extracellular vesicular exosome;focal a…	cell leading edge;cell part;cell projection;cytoplasm;cytoskeleton;cytosol;endosome;extracellular organelle;Golgi apparatus;intracellular membrane-bounded organelle;intracellular non-membrane-bounded organelle;intracellular organelle;macromolecular complex;membrane;neuron projection;organelle;plasma membrane;protein complex;synapse;vesicle	Bacterial invasion of epithelial cells;Fc gamma R-mediated phagocytosis;Pathogenic Escherichia coli infection;Regulation of actin cytoskeleton;Shigellosis	8	8	8	36.3	36.3	36.3	34.333	0	44.947	1014100000	20	47	O15144	O15144	Actin-related protein 2/3 complex subunit 2	ARPC2	264
28.0274	27.907	28.247	28.1472	22.7567	22.9507	24.6635	22.4342	27.7713	27.831	28.1179	27.9618				acute inflammatory response;acute-phase response;apoptosis;biological regulation;biosynthetic process;cell activation;cell death;cellular biosynthetic process;cellular component organization;cellular component organization or biogenesis;cellular lipid metabolic process;cellular membrane organization;cellular metabolic process;cellular process;death;defense response;defense response to virus;glyce…	binding;calcium ion binding;cation binding;CD4 receptor binding;DNA binding;enzyme binding;epidermal growth factor receptor binding;growth factor receptor binding;ion binding;lipid transporter activity;metal ion binding;nucleic acid binding;nucleic acid binding transcription factor activity;phospholipid scramblase activity;phospholipid transporter activity;protein binding;protein domain specific …	cell part;cytoplasmic part;cytosol;extracellular matrix;extracellular membrane-bounded organelle;extracellular organelle;extracellular region part;extracellular vesicular exosome;Golgi apparatus;integral to membrane;integral to plasma membrane;intracellular membrane-bounded organelle;intracellular non-membrane-bounded organelle;intracellular organelle;intracellular organelle part;intracellular pa…	cell part;cytosol;extracellular matrix;extracellular organelle;Golgi apparatus;intracellular membrane-bounded organelle;intracellular non-membrane-bounded organelle;intracellular organelle;membrane;nucleolus;nucleus;organelle;plasma membrane;vesicle		9	9	9	33	33	33	35.049	0	174.72	5473200000	9	107	O15162	O15162	Phospholipid scramblase 1	PLSCR1	268
23.7566	24.0248	24.2246	24.2381	23.5488	21.9329	22.6495	23.6782	23.1688	24.334	24.1766	24.1864					binding;cation binding;ion binding;metal ion binding;transition metal ion binding;zinc ion binding	actin cytoskeleton;adherens junction;anchoring junction;cell junction;cell part;cell-substrate adherens junction;cell-substrate junction;cytoplasm;cytoskeleton;focal adhesion;intracellular non-membrane-bounded organelle;intracellular organelle;intracellular part;membrane;non-membrane-bounded organelle;organelle;plasma membrane	cell part;cytoplasm;cytoskeleton;intracellular non-membrane-bounded organelle;intracellular organelle;membrane;organelle;plasma membrane		6	6	6	15.1	15.1	15.1	73.525	0	35.635	388590000	41	23	O15231	O15231	Zinc finger protein 185	ZNF185	274
24.5183	23.3371	24.9365	25.3107	22.5481	22.9287	22.9829	23.1991	24.4751	24.6996	24.7519	24.6214				biological regulation;cellular component organization;cellular component organization or biogenesis;cellular localization;cellular macromolecule localization;cellular membrane organization;cellular process;cellular protein localization;establishment of localization;establishment of localization in cell;Golgi vesicle transport;intracellular transport;localization;macromolecule localization;membran…		cell part;cell surface;cytoplasmic part;endoplasmic reticulum-Golgi intermediate compartment;Golgi apparatus;Golgi apparatus part;integral to Golgi membrane;integral to membrane;integral to organelle membrane;intracellular membrane-bounded organelle;intracellular organelle;intracellular organelle part;intracellular part;intrinsic to Golgi membrane;intrinsic to membrane;intrinsic to organelle memb…	cell part;cell surface;Golgi apparatus;intracellular membrane-bounded organelle;intracellular organelle;organelle		4	4	4	29.6	29.6	29.6	22.958	0	12.99	578500000	8	21	O15258	O15258	Protein RER1	RER1	276
24.6252	24.6902	24.699	25.0899	22.8799	23.1659	22.5108	23.0028	24.9345	24.6444	24.6009	24.6918				apoptosis;biological regulation;carbohydrate metabolic process;cell communication;cell death;cellular carbohydrate metabolic process;cellular component organization;cellular component organization at cellular level;cellular component organization or biogenesis;cellular component organization or biogenesis at cellular level;cellular macromolecule metabolic process;cellular metabolic process;cellul…	acetylglucosaminyltransferase activity;binding;catalytic activity;enzyme activator activity;enzyme regulator activity;lipid binding;phosphatidylinositol binding;phosphatidylinositol-3,4,5-trisphosphate binding;phospholipid binding;protein N-acetylglucosaminyltransferase activity;transferase activity;transferase activity, transferring glycosyl groups;transferase activity, transferring hexosyl grou…	cell part;cytoplasm;cytoplasmic part;cytoskeletal part;cytosol;histone acetyltransferase complex;histone methyltransferase complex;intracellular membrane-bounded organelle;intracellular organelle;intracellular organelle part;intracellular part;macromolecular complex;membrane;membrane-bounded organelle;methyltransferase complex;microtubule organizing center;mitochondrion;MLL5-L complex;nuclear par…	cell part;cytoplasm;cytosol;histone methyltransferase complex;intracellular membrane-bounded organelle;intracellular organelle;macromolecular complex;membrane;microtubule organizing center;mitochondrion;nucleoplasm;nucleus;organelle;plasma membrane;protein complex	Other types of O-glycan biosynthesis	9	9	9	13.2	13.2	13.2	116.92	0	38.448	550760000	50	35	O15294	O15294	UDP-N-acetylglucosamine--peptide N-acetylglucosaminyltransferase 110 kDa subunit	OGT	280
26.5224	27.3908	28.2883	27.369	23.4438	23.181	22.5172	23.286	26.9009	27.2912	27.0683	26.852				biological regulation;macromolecule metabolic process;metabolic process;positive regulation of biological process;positive regulation of reproductive process;positive regulation of viral reproduction;positive regulation of virion penetration into host cell;primary metabolic process;protein autoprocessing;protein maturation;protein metabolic process;protein processing;proteolysis;regulation of bio…	cargo receptor activity;catalytic activity;endopeptidase activity;hydrolase activity;peptidase activity;peptidase activity, acting on L-amino acid peptides;receptor activity;scavenger receptor activity;serine hydrolase activity;serine-type endopeptidase activity;serine-type peptidase activity	cell part;extracellular membrane-bounded organelle;extracellular organelle;extracellular region part;extracellular vesicular exosome;integral to membrane;integral to plasma membrane;intrinsic to membrane;intrinsic to plasma membrane;membrane;membrane part;membrane-bounded organelle;membrane-bounded vesicle;organelle;plasma membrane;plasma membrane part;vesicle	cell part;extracellular organelle;membrane;organelle;plasma membrane;vesicle		14	14	14	41.3	41.3	41.3	53.859	0	118.69	2964500000	19	64	O15393	O15393	Transmembrane protease serine 2;Transmembrane protease serine 2 non-catalytic chain;Transmembrane protease serine 2 catalytic chain	TMPRSS2	289
26.9096	26.9839	26.7516	27.5673	23.3636	23.3698	22.1936	22.9133	26.5411	26.1355	26.4312	26.1416				biological regulation;cellular component assembly;cellular component assembly at cellular level;cellular component organization;cellular component organization at cellular level;cellular component organization or biogenesis;cellular component organization or biogenesis at cellular level;cellular localization;cellular membrane fusion;cellular membrane organization;cellular process;establishment of…	binding;channel inhibitor activity;channel regulator activity;chloride channel inhibitor activity;chloride channel regulator activity;ion channel inhibitor activity;protein binding;SNAP receptor activity;SNARE binding;syntaxin binding	azurophil granule;cell part;cytoplasmic membrane-bounded vesicle;cytoplasmic part;cytoplasmic vesicle;early endosome;early endosome membrane;endocytic vesicle;endomembrane system;endosomal part;endosome;endosome membrane;extracellular membrane-bounded organelle;extracellular organelle;extracellular region part;extracellular vesicular exosome;immunological synapse;integral to membrane;intracellula…	cell part;cytoplasmic membrane-bounded vesicle;endomembrane system;endosome;extracellular organelle;intracellular membrane-bounded organelle;intracellular organelle;lysosome;macromolecular complex;membrane;organelle;plasma membrane;protein complex;vacuole;vesicle	Phagosome;SNARE interactions in vesicular transport	11	11	11	69	69	69	29.815	0	134.77	2372600000	11	69	O15400	O15400	Syntaxin-7	STX7	291
27.5138	26.7007	27.3734	26.7317	23.2526	23.1646	23.5991	22.3264	29.1295	28.1924	28.2803	28.7291				anion transport;biological regulation;blood coagulation;carboxylic acid metabolic process;carboxylic acid transport;cell migration;cell motility;cellular component movement;cellular ketone metabolic process;cellular metabolic process;cellular process;coagulation;establishment of localization;hemostasis;immune system process;ion transmembrane transport;ion transport;lactate transmembrane transport…	active transmembrane transporter activity;carboxylic acid transmembrane transporter activity;lactate transmembrane transporter activity;monocarboxylic acid transmembrane transporter activity;organic acid transmembrane transporter activity;secondary active monocarboxylate transmembrane transporter activity;secondary active transmembrane transporter activity;substrate-specific transmembrane transpo…	actin cytoskeleton;cell part;cytoskeleton;integral to membrane;integral to plasma membrane;intracellular non-membrane-bounded organelle;intracellular organelle;intracellular organelle part;intracellular part;intrinsic to membrane;intrinsic to plasma membrane;membrane;membrane part;non-membrane-bounded organelle;nuclear membrane;nuclear part;organelle;organelle membrane;organelle part;plasma membr…	cell part;cytoskeleton;intracellular non-membrane-bounded organelle;intracellular organelle;membrane;organelle;plasma membrane		11	11	11	26.7	26.7	26.7	49.469	0	81.243	5260300000	18	91	O15427	O15427	Monocarboxylate transporter 4	SLC16A3	292
24.6107	24.4887	24.4536	25.1061	23.9586	22.6017	23.0014	23.2972	24.7196	25.6282	26.0236	26.4313				biological regulation;cation homeostasis;cation transport;cellular cation homeostasis;cellular chemical homeostasis;cellular copper ion homeostasis;cellular homeostasis;cellular ion homeostasis;cellular process;chemical homeostasis;copper ion homeostasis;copper ion transport;drug transmembrane transport;drug transport;establishment of localization;homeostatic process;ion homeostasis;ion transport…	cation transmembrane transporter activity;copper ion transmembrane transporter activity;copper uptake transmembrane transporter activity;inorganic cation transmembrane transporter activity;ion transmembrane transporter activity;metal ion transmembrane transporter activity;substrate-specific transmembrane transporter activity;substrate-specific transporter activity;transition metal ion transmembra…	cell body;cell part;cytoplasmic part;endosome;integral to membrane;integral to plasma membrane;intracellular membrane-bounded organelle;intracellular organelle;intracellular part;intrinsic to membrane;intrinsic to plasma membrane;late endosome;membrane;membrane part;membrane-bounded organelle;neuronal cell body;organelle;plasma membrane;plasma membrane part;recycling endosome	cell body;cell part;endosome;intracellular membrane-bounded organelle;intracellular organelle;membrane;neuronal cell body;organelle;plasma membrane	Mineral absorption	2	2	2	15.8	15.8	15.8	21.09	0	8.2513	782890000	2	21	O15431	O15431	High affinity copper uptake protein 1	SLC31A1	293
23.5085	23.6591	23.92	23.5773	23.3792	22.8797	22.1814	21.6614	22.99	22.3528	23.8617	24.0488				biological regulation;cellular process;cellular response to stimulus;macromolecule metabolic process;metabolic process;primary metabolic process;protein metabolic process;proteolysis;regulation of biological process;regulation of cellular process;response to stimulus;signal transduction	calcium-dependent cysteine-type endopeptidase activity;catalytic activity;cysteine-type endopeptidase activity;cysteine-type peptidase activity;endopeptidase activity;hydrolase activity;peptidase activity;peptidase activity, acting on L-amino acid peptides	adherens junction;anchoring junction;cell junction;cell part;cell surface;cell-substrate adherens junction;cell-substrate junction;cytoplasm;extracellular membrane-bounded organelle;extracellular organelle;extracellular region part;extracellular vesicular exosome;focal adhesion;intracellular part;membrane-bounded organelle;membrane-bounded vesicle;organelle;vesicle	cell part;cell surface;cytoplasm;extracellular organelle;organelle;vesicle		5	5	5	12.2	12.2	12.2	73.168	0	8.656	259760000	34	18	O15484	O15484	Calpain-5	CAPN5	298
25.6153	27.1134	27.946	27.7163	22.7175	23.3234	25.454	25.5674	28.297	29.3448	28.6043	28.8517				anatomical structure morphogenesis;biological adhesion;biological regulation;calcium-independent cell-cell adhesion;cell adhesion;cell morphogenesis;cell morphogenesis involved in differentiation;cell-cell adhesion;cellular component morphogenesis;cellular component organization;cellular component organization or biogenesis;cellular developmental process;cellular process;cellular response to stim…	molecular transducer activity;receptor activity;signal transducer activity;signaling receptor activity;structural molecule activity;transmembrane signaling receptor activity	cell junction;cell part;cell-cell junction;extracellular membrane-bounded organelle;extracellular organelle;extracellular region part;extracellular vesicular exosome;integral to membrane;integral to plasma membrane;intrinsic to membrane;intrinsic to plasma membrane;lateral plasma membrane;membrane part;membrane-bounded organelle;membrane-bounded vesicle;occluding junction;organelle;plasma membran…	cell part;extracellular organelle;organelle;vesicle	Cell adhesion molecules (CAMs);Hepatitis C;Leukocyte transendothelial migration;Tight junction	7	7	6	36.8	36.8	29.5	23.318	0	95.861	5820200000	7	61	O15551	O15551	Claudin-3	CLDN3	300
25.5622	25.3254	25.6583	25.916	21.3944	22.7146	22.5412	23.4519	26.8416	26.317	26.1384	26.3976				anatomical structure morphogenesis;axon guidance;biological regulation;cell migration;cell motility;cell part morphogenesis;cell projection morphogenesis;cell projection organization;cell surface receptor linked signaling pathway;cellular component morphogenesis;cellular component movement;cellular component organization;cellular component organization at cellular level;cellular component organiz…	binding;GTPase activating protein binding;molecular transducer activity;protein binding;receptor activity;receptor binding;semaphorin receptor activity;semaphorin receptor binding;signal transducer activity;signaling receptor activity;transmembrane signaling receptor activity	cell part;extracellular region;integral to membrane;integral to plasma membrane;intracellular;intrinsic to membrane;intrinsic to plasma membrane;macromolecular complex;membrane;membrane part;plasma membrane;plasma membrane part;protein complex;receptor complex;semaphorin receptor complex	cell part;extracellular region;intracellular;macromolecular complex;membrane;plasma membrane;protein complex;receptor complex	Axon guidance	17	16	16	12.9	12.6	12.6	232.3	0	46.874	1375600000	76	81	O43157	O43157	Plexin-B1	PLXNB1	305
24.081	24.2101	23.7922	24.2844	22.8413	24.1192	23.2322	22.0478	23.2613	23.6609	23.6707	23.5978				adult behavior;adult locomotory behavior;adult walking behavior;anatomical structure development;behavior;biological regulation;catabolic process;cell communication;cell development;cellular catabolic process;cellular component organization;cellular component organization at cellular level;cellular component organization or biogenesis;cellular component organization or biogenesis at cellular leve…	binding;catalytic activity;endopeptidase activity;hydrolase activity;peptidase activity;peptidase activity, acting on L-amino acid peptides;protein binding;serine hydrolase activity;serine-type endopeptidase activity;serine-type peptidase activity;unfolded protein binding	CD40 receptor complex;cell part;chromatin;chromosomal part;cytoplasmic part;cytoskeleton;cytosol;endoplasmic reticulum;endoplasmic reticulum membrane;endoplasmic reticulum part;internal side of plasma membrane;intracellular membrane-bounded organelle;intracellular non-membrane-bounded organelle;intracellular organelle;intracellular organelle part;intracellular part;macromolecular complex;membrane…	cell part;cytoskeleton;cytosol;endoplasmic reticulum;intracellular membrane-bounded organelle;intracellular non-membrane-bounded organelle;intracellular organelle;macromolecular complex;membrane;mitochondrion;nucleus;organelle;protein complex;receptor complex	Parkinson's disease	3	3	3	14	14	14	48.84	0	7.4898	274390000	23	14	O43464	O43464	Serine protease HTRA2, mitochondrial	HTRA2	329
26.9528	26.489	26.6411	26.3402	22.4973	22.9443	22.2445	22.6076	26.2672	22.9354	25.3382	21.6376				actin cytoskeleton organization;actin filament-based process;cellular component organization;cellular component organization at cellular level;cellular component organization or biogenesis;cellular component organization or biogenesis at cellular level;cellular process;cortical actin cytoskeleton organization;cortical cytoskeleton organization;cytoskeleton organization;organelle organization	structural molecule activity	adherens junction;anchoring junction;cell cortex part;cell junction;cell part;cell-substrate adherens junction;cell-substrate junction;cytoplasmic part;cytoskeletal part;extracellular membrane-bounded organelle;extracellular organelle;extracellular region part;extracellular vesicular exosome;extrinsic to membrane;focal adhesion;intracellular membrane-bounded organelle;intracellular organelle;intr…	cell part;extracellular organelle;intracellular membrane-bounded organelle;intracellular organelle;membrane;nucleoplasm;nucleus;organelle;plasma membrane;vesicle	Tight junction	18	18	18	28.9	28.9	28.9	112.59	0	100.34	1793600000	55	95	O43491	O43491	Band 4.1-like protein 2	EPB41L2	332
23.3612	23.2414	22.647	23.7586	23.2239	22.4343	22.9163	22.5583	24.0384	24.1081	23.5866	23.7208				anatomical structure development;anatomical structure formation involved in morphogenesis;bile acid and bile salt transport;bile acid metabolic process;biological regulation;carboxylic acid metabolic process;carboxylic acid transport;cell development;cellular component organization;cellular component organization at cellular level;cellular component organization or biogenesis;cellular component o…	adenyl nucleotide binding;adenyl ribonucleotide binding;ATP binding;ATPase activity;ATPase activity, coupled;ATPase activity, coupled to movement of substances;binding;catalytic activity;cation binding;hydrolase activity;hydrolase activity, acting on acid anhydrides;hydrolase activity, acting on acid anhydrides, in phosphorus-containing anhydrides;ion binding;lipid transporter activity;magnesium …	apical plasma membrane;brush border membrane;cell part;cell projection;cell projection membrane;cell projection part;cytoplasmic part;endoplasmic reticulum;Golgi apparatus;integral to membrane;integral to plasma membrane;intracellular membrane-bounded organelle;intracellular organelle;intracellular part;intrinsic to membrane;intrinsic to plasma membrane;membrane;membrane part;membrane-bounded org…	cell part;cell projection;endoplasmic reticulum;Golgi apparatus;intracellular membrane-bounded organelle;intracellular organelle;membrane;microvillus;organelle;plasma membrane		6	6	6	6.8	6.8	6.8	143.69	0	8.0838	246760000	49	13	O43520	O43520	Phospholipid-transporting ATPase IC	ATP8B1	333
29.2044	29.1284	29.6495	28.7329	22.9489	23.3739	25.0826	22.6825	29.9435	30.0042	29.2163	29.4717				anion homeostasis;anion transport;bicarbonate transport;biological regulation;cellular metabolic process;cellular process;chemical homeostasis;chloride ion homeostasis;establishment of localization;homeostatic process;inorganic anion transport;ion homeostasis;ion transport;metabolic process;monovalent inorganic anion homeostasis;one-carbon metabolic process;organic anion transport;regulation of b…	binding;carbonate dehydratase activity;carbon-oxygen lyase activity;catalytic activity;cation binding;hydro-lyase activity;ion binding;lyase activity;metal ion binding;transition metal ion binding;zinc ion binding	cell part;integral to membrane;intrinsic to membrane;membrane;membrane part;plasma membrane	cell part;membrane;plasma membrane	Nitrogen metabolism	11	11	11	37.3	37.3	37.3	39.45	0	323.31	14834000000	12	167	O43570	O43570	Carbonic anhydrase 12	CA12	335
26.5107	26.8299	27.6323	27.1741	23.481	23.2716	22.2132	23.2771	28.7454	28.5795	28.8872	28.9051				biosynthetic process;cellular biosynthetic process;cellular lipid metabolic process;cellular metabolic process;cellular process;dephosphorylation;lipid biosynthetic process;lipid metabolic process;membrane lipid biosynthetic process;membrane lipid metabolic process;metabolic process;phosphate-containing compound metabolic process;phosphorus metabolic process;primary metabolic process;small molecu…	catalytic activity;hydrolase activity;hydrolase activity, acting on ester bonds;phosphatase activity;phosphatidate phosphatase activity;phosphoprotein phosphatase activity;phosphoric ester hydrolase activity	cell part;integral to membrane;intrinsic to membrane;membrane;membrane part;plasma membrane	cell part;membrane;plasma membrane	Ether lipid metabolism;Fat digestion and absorption;Fc gamma R-mediated phagocytosis;Glycerolipid metabolism;Glycerophospholipid metabolism;Sphingolipid metabolism	8	8	8	37.2	37.2	37.2	32.573	0	75.593	5711000000	12	83	O43688	O43688	Lipid phosphate phosphohydrolase 2	PPAP2C	345
31.5564	32.0511	31.7998	31.8123	25.1024	27.7244	25.9422	25.3751	31.6843	31.0166	31.23	31.0605				actin cytoskeleton organization;actin filament bundle assembly;actin filament capping;actin filament organization;actin filament-based process;adult behavior;adult locomotory behavior;adult walking behavior;anatomical structure morphogenesis;axon guidance;axonogenesis;behavior;biological regulation;blood coagulation;cardiac conduction;cell activation;cell junction assembly;cell junction organizat…	actin binding;actin filament binding;ankyrin binding;binding;calcium ion binding;cation binding;cytoskeletal protein binding;enzyme binding;hormone receptor binding;identical protein binding;integrin binding;ion binding;ligand-dependent nuclear receptor transcription coactivator activity;lipid binding;metal ion binding;nuclear hormone receptor binding;nucleoside binding;phosphatase binding;phosph…	actin filament bundle;actomyosin;adherens junction;anchoring junction;axon hillock;axon part;cell body;cell body fiber;cell cortex part;cell junction;cell part;cell projection;cell projection part;cell-cell junction;cell-substrate adherens junction;cell-substrate junction;contractile fiber part;cortical cytoskeleton;cytoplasm;cytoplasmic membrane-bounded vesicle lumen;cytoplasmic part;cytoplasmic…	cell body;cell part;cell projection;cytoplasm;cytoskeleton;cytosol;extracellular organelle;extracellular region;extracellular space;intracellular membrane-bounded organelle;intracellular non-membrane-bounded organelle;intracellular organelle;macromolecular complex;membrane;neuron projection;neuronal cell body;nucleus;organelle;plasma membrane;protein complex;pseudopodium;ribonucleoprotein complex…	Adherens junction;Amoebiasis;Arrhythmogenic right ventricular cardiomyopathy (ARVC);Focal adhesion;Leukocyte transendothelial migration;Regulation of actin cytoskeleton;Systemic lupus erythematosus;Tight junction	75	75	52	82.3	82.3	57.6	104.85	0	323.31	69128000000	55	1061	O43707;Q9H254	O43707	Alpha-actinin-4	ACTN4	346
26.6711	27.1422	27.3614	27.0439	22.7856	23.4552	21.2789	22.6107	26.8226	26.6971	26.4784	26.4848				actin cytoskeleton organization;actin filament bundle assembly;actin filament organization;actin filament-based movement;actin filament-based process;cellular component assembly;cellular component assembly at cellular level;cellular component movement;cellular component organization;cellular component organization at cellular level;cellular component organization or biogenesis;cellular component …	actin binding;actin filament binding;adenyl nucleotide binding;adenyl ribonucleotide binding;ATP binding;binding;catalytic activity;cytoskeletal protein binding;hydrolase activity;hydrolase activity, acting on acid anhydrides;hydrolase activity, acting on acid anhydrides, in phosphorus-containing anhydrides;lipid binding;microfilament motor activity;motor activity;nucleoside-triphosphatase activi…	actin filament;brush border;cell part;cell periphery;cell projection;cytoplasm;cytoplasmic part;cytoskeletal part;early endosome;endosomal part;endosome;endosome membrane;extracellular membrane-bounded organelle;extracellular organelle;extracellular region part;extracellular vesicular exosome;filopodium;intracellular membrane-bounded organelle;intracellular organelle;intracellular organelle part;…	brush border;cell part;cell projection;cytoplasm;endosome;extracellular organelle;filopodium;intracellular membrane-bounded organelle;intracellular organelle;macromolecular complex;membrane;organelle;plasma membrane;protein complex;vesicle		29	25	25	32.6	28.4	28.4	131.98	0	178.93	2726200000	62	93	O43795	O43795	Unconventional myosin-Ib	MYO1B	351
23.7945	22.4324	23.9079	23.8214	24.1368	22.7388	22.9337	22.2796	24.0089	23.6468	24.0187	24.0831				biological regulation;cellular macromolecule metabolic process;cellular metabolic process;cellular process;cellular protein metabolic process;endosome to lysosome transport;endosome transport;establishment of localization;establishment of localization in cell;intracellular transport;lysosomal transport;macromolecule metabolic process;macromolecule modification;metabolic process;negative regulatio…	acid-amino acid ligase activity;binding;catalytic activity;cation binding;ion binding;ligase activity;ligase activity, forming carbon-nitrogen bonds;metal ion binding;small conjugating protein ligase activity;transition metal ion binding;ubiquitin-protein ligase activity;zinc ion binding	cell part;cytoplasm;cytoplasmic part;cytosol;early endosome;endosome;extracellular membrane-bounded organelle;extracellular organelle;extracellular region part;extracellular vesicular exosome;intracellular membrane-bounded organelle;intracellular organelle;intracellular part;membrane;membrane-bounded organelle;membrane-bounded vesicle;nucleus;organelle;plasma membrane;vesicle	cell part;cytoplasm;cytosol;endosome;extracellular organelle;intracellular membrane-bounded organelle;intracellular organelle;membrane;nucleus;organelle;plasma membrane;vesicle	Ubiquitin mediated proteolysis	7	7	7	24.1	24.1	24.1	60.752	0	46.713	269960000	27	22	O60291;Q96PX1	O60291	E3 ubiquitin-protein ligase MGRN1	MGRN1	371
24.7457	24.1284	25.04	25.034	22.8126	24.1371	22.7538	22.9332	25.7752	25.6138	25.3132	25.5359				anatomical structure development;anatomical structure formation involved in morphogenesis;anatomical structure morphogenesis;biological regulation;cell activation;cell proliferation;cell proliferation in midbrain;cell surface receptor linked signaling pathway;cellular process;cellular response to stimulus;developmental process;embryonic morphogenesis;embryonic nail plate morphogenesis;epidermis d…	binding;enzyme binding;G-protein coupled receptor activity;molecular transducer activity;protein binding;receptor activity;signal transducer activity;signaling receptor activity;transmembrane signaling receptor activity;ubiquitin protein ligase binding;Wnt-activated receptor activity;Wnt-protein binding	apical plasma membrane;apicolateral plasma membrane;cell part;cell surface;cytoplasmic part;cytoplasmic vesicle membrane;cytoplasmic vesicle part;integral to membrane;integral to plasma membrane;intracellular organelle part;intracellular part;intrinsic to membrane;intrinsic to plasma membrane;membrane;membrane part;organelle membrane;organelle part;plasma membrane;plasma membrane part;vesicle mem…	cell part;cell surface;membrane;plasma membrane	Basal cell carcinoma;Melanogenesis;Pathways in cancer;Wnt signaling pathway	7	7	7	10.8	10.8	10.8	79.291	0	12.501	800800000	33	32	O60353	O60353	Frizzled-6	FZD6	374
26.2349	25.8242	26.7248	25.7377	23.7101	23.445	21.8331	24.456	26.1537	25.5257	25.4807	25.4995				cellular component organization;cellular component organization or biogenesis;cellular membrane organization;cellular process;defense response;endocytosis;establishment of localization;immune response;immune system process;inflammatory response;membrane invagination;membrane organization;response to stimulus;response to stress;response to wounding;transport;vesicle-mediated transport	binding;carbohydrate binding;receptor activity	cell part;extracellular membrane-bounded organelle;extracellular organelle;extracellular region part;extracellular vesicular exosome;integral to membrane;integral to plasma membrane;intrinsic to membrane;intrinsic to plasma membrane;membrane part;membrane-bounded organelle;membrane-bounded vesicle;organelle;plasma membrane part;vesicle	cell part;extracellular organelle;organelle;vesicle		20	20	20	16	16	16	198.31	0	47.841	1270000000	84	47	O60449	O60449	Lymphocyte antigen 75	LY75	376
25.3901	25.6974	26.0785	25.1388	22.349	22.1122	22.4229	22.3459	26.9832	27.5591	27.1231	27.1283				anatomical structure morphogenesis;biological adhesion;cell activation;cell adhesion;cell differentiation;cell-cell adhesion;cellular developmental process;cellular process;developmental process;homophilic cell adhesion;immune system process;leukocyte activation;leukocyte differentiation;lymphocyte activation;lymphocyte differentiation;T cell activation;T cell differentiation;T cell differentiati…		cell part;cytoskeleton;integral to membrane;intracellular non-membrane-bounded organelle;intracellular organelle;intracellular part;intrinsic to membrane;membrane;membrane part;non-membrane-bounded organelle;organelle;plasma membrane	cell part;cytoskeleton;intracellular non-membrane-bounded organelle;intracellular organelle;membrane;organelle;plasma membrane		4	4	4	18.6	18.6	18.6	24.484	0	13.47	1816400000	10	44	O60487	O60487	Myelin protein zero-like protein 2	MPZL2	377
27.6862	28.492	28.9736	28.1626	23.6317	23.5755	22.7283	23.5961	27.0089	27.3159	27.6877	27.9867				biological regulation;cell migration;cell motility;cell proliferation;cellular component movement;cellular process;establishment of localization;locomotion;nitrogen compound transport;positive regulation of biological process;positive regulation of cellular component organization;positive regulation of cellular process;positive regulation of endocytosis;positive regulation of transport;posttransc…	substrate-specific transmembrane transporter activity;substrate-specific transporter activity;thiamine transmembrane transporter activity;thiamine uptake transmembrane transporter activity;transmembrane transporter activity;transporter activity;uptake transmembrane transporter activity;vitamin transporter activity	cell part;cytoplasm;cytoplasmic part;extracellular membrane-bounded organelle;extracellular organelle;extracellular region part;extracellular vesicular exosome;integral to membrane;intracellular organelle part;intracellular part;intrinsic to membrane;lysosomal membrane;membrane;membrane part;membrane-bounded organelle;membrane-bounded vesicle;organelle;organelle membrane;organelle part;perinuclea…	cell part;cytoplasm;extracellular organelle;membrane;organelle;plasma membrane;vesicle		4	4	4	17.8	17.8	17.8	26.301	0	150.41	5032900000	5	47	O60635	O60635	Tetraspanin-1	TSPAN1	387
29.91	30.0148	29.7606	30.3231	24.2025	24.9105	25.2942	23.2052	29.9544	29.6137	29.7488	29.654				adherens junction organization;anatomical structure development;biological adhesion;biological regulation;biosynthetic process;brain development;cell adhesion;cell junction assembly;cell junction organization;cell surface receptor linked signaling pathway;cell-cell adhesion;cell-cell junction organization;cellular biosynthetic process;cellular component assembly;cellular component assembly at cel…	binding;cadherin binding;cell adhesion molecule binding;protein binding;receptor binding	adherens junction;anchoring junction;cell junction;cell part;cell projection;cell projection part;cell-cell adherens junction;cell-cell junction;cytoplasm;cytoplasmic part;cytosol;dendritic spine;extracellular membrane-bounded organelle;extracellular organelle;extracellular region part;extracellular vesicular exosome;growth cone;intracellular membrane-bounded organelle;intracellular organelle;int…	cell part;cell projection;cytoplasm;cytosol;extracellular organelle;intracellular membrane-bounded organelle;intracellular organelle;membrane;midbody;neuron projection;nucleus;organelle;plasma membrane;site of polarized growth;synapse;vesicle	Adherens junction;Leukocyte transendothelial migration	48	48	48	55.4	55.4	55.4	108.17	0	323.31	20854000000	48	461	O60716	O60716	Catenin delta-1	CTNND1	392
26.479	24.4935	25.5751	24.9842	22.4353	23.4807	22.5846	22.1483	25.575	24.7783	22.3465	22.2499				anatomical structure development;developmental process;gland development;lacrimal gland development;organ development		cell part;cell surface;integral to membrane;intrinsic to membrane;membrane part	cell part;cell surface		17	17	17	21.2	21.2	21.2	135.19	0	32.793	882140000	60	46	O75054	O75054	Immunoglobulin superfamily member 3	IGSF3	406
23.5372	23.5397	23.6982	23.7572	23.1715	23.7696	23.223	23.0206	22.7052	22.3572	23.4644	22.3026				biological regulation;cellular component organization;cellular component organization or biogenesis;cellular membrane organization;cellular process;endocytosis;establishment of localization;establishment of localization in cell;Golgi vesicle transport;intracellular transport;lipid translocation;lipid transport;membrane invagination;membrane organization;organic substance transport;phospholipid tr…	adenyl nucleotide binding;adenyl ribonucleotide binding;ATP binding;ATPase activity;ATPase activity, coupled;ATPase activity, coupled to movement of substances;binding;catalytic activity;cation binding;hydrolase activity;hydrolase activity, acting on acid anhydrides;hydrolase activity, acting on acid anhydrides, in phosphorus-containing anhydrides;ion binding;lipid transporter activity;magnesium …	cell part;cytoplasmic part;early endosome;early endosome membrane;endosomal part;endosome;endosome membrane;Golgi apparatus part;integral to membrane;intracellular membrane-bounded organelle;intracellular organelle;intracellular organelle part;intracellular part;intrinsic to membrane;membrane;membrane part;membrane-bounded organelle;organelle;organelle membrane;organelle part;perinuclear region o…	cell part;endosome;intracellular membrane-bounded organelle;intracellular organelle;membrane;organelle;plasma membrane		5	5	5	7.3	7.3	7.3	118.58	0	29.158	232910000	53	14	O75110	O75110	Probable phospholipid-transporting ATPase IIA	ATP9A	409
27.736	27.8856	27.4565	27.9062	25.6033	25.5576	26.2527	25.7476	27.2924	27.1997	27.3045	27.1425				anatomical structure development;biosynthetic process;cell communication;cell-cell signaling;cellular biosynthetic process;cellular lipid metabolic process;cellular macromolecule metabolic process;cellular metabolic process;cellular process;cellular protein metabolic process;cellular response to calcium ion;cellular response to chemical stimulus;cellular response to inorganic substance;cellular r…	binding;calcium ion binding;calcium-dependent phospholipid binding;catalytic activity;cation binding;ion binding;kinase activity;lipid binding;metal ion binding;phosphatidylserine binding;phospholipid binding;phosphotransferase activity, alcohol group as acceptor;protein kinase activity;protein serine/threonine kinase activity;transferase activity;transferase activity, transferring phosphorus-con…	axon;cell body;cell part;cell projection;cytoplasm;cytoplasmic part;cytosol;dendrite;extracellular membrane-bounded organelle;extracellular organelle;extracellular region part;extracellular space;extracellular vesicular exosome;intracellular membrane-bounded organelle;intracellular organelle;intracellular part;membrane;membrane-bounded organelle;membrane-bounded vesicle;neuron projection;neuronal…	cell body;cell part;cell projection;cytoplasm;cytosol;extracellular organelle;extracellular space;intracellular membrane-bounded organelle;intracellular organelle;membrane;neuron projection;neuronal cell body;nucleus;organelle;plasma membrane;vesicle		17	17	16	41.9	41.9	40.2	60.13	0	80.425	4290900000	24	148	O75131;Q8IYJ1;Q96A23;O95741;Q86YQ8;Q9HCH3;Q9UBL6	O75131	Copine-3	CPNE3	412
23.2224	22.8385	23.4837	23.918	22.2289	23.4151	22.5455	22.4575	25.0832	23.2839	24.6166	25.0178				B cell activation;biological regulation;cell activation;cellular process;cellular response to stimulus;defense response;hyperosmotic response;immune system process;leukocyte activation;lymphocyte activation;lymphocyte costimulation;positive regulation of activated T cell proliferation;positive regulation of biological process;positive regulation of cell activation;positive regulation of cell prol…	binding;protein binding;receptor binding	cell part;extracellular membrane-bounded organelle;extracellular organelle;extracellular region part;extracellular vesicular exosome;integral to membrane;intrinsic to membrane;membrane;membrane part;membrane-bounded organelle;membrane-bounded vesicle;organelle;plasma membrane;vesicle	cell part;extracellular organelle;membrane;organelle;plasma membrane;vesicle	Cell adhesion molecules (CAMs);Intestinal immune network for IgA production	5	5	5	24.2	24.2	24.2	33.348	0	22.679	276400000	12	14	O75144;A0A087X1L8	O75144	ICOS ligand	ICOSLG	413
27.1999	28.085	28.0371	27.1466	23.0802	22.868	25.3827	22.5611	26.997	27.1705	25.478	25.3445				actin cytoskeleton organization;actin filament-based process;anatomical structure development;biological regulation;cell differentiation;cell surface receptor linked signaling pathway;cellular component organization;cellular component organization at cellular level;cellular component organization or biogenesis;cellular component organization or biogenesis at cellular level;cellular developmental …	actin binding;binding;cytoskeletal protein binding;identical protein binding;protein binding	actin cytoskeleton;actin filament bundle;actomyosin;adherens junction;anchoring junction;cell cortex;cell junction;cell part;cell-substrate adherens junction;cell-substrate junction;contractile fiber part;cytoplasm;cytoplasmic part;cytoskeletal part;cytoskeleton;cytosol;extracellular membrane-bounded organelle;extracellular organelle;extracellular region part;extracellular vesicular exosome;focal…	cell cortex;cell part;cytoplasm;cytoskeleton;cytosol;extracellular organelle;intracellular non-membrane-bounded organelle;intracellular organelle;membrane;organelle;plasma membrane;vesicle	Focal adhesion;MAPK signaling pathway	51	47	47	31.4	29.8	29.8	278.16	0	244.18	4005400000	142	170	O75369	O75369	Filamin-B	FLNB	435
25.2729	25.0855	25.5806	25.9205	23.358	23.0997	22.4008	22.6481	26.3998	23.9566	25.9458	26.0991				amine metabolic process;aminoglycan biosynthetic process;aminoglycan catabolic process;aminoglycan metabolic process;anatomical structure morphogenesis;biological regulation;biosynthetic process;carbohydrate biosynthetic process;carbohydrate catabolic process;carbohydrate metabolic process;catabolic process;cell migration;cell motility;cell proliferation;cellular component movement;cellular lipid…		anchored to membrane;cell part;cytoplasmic part;external side of plasma membrane;extracellular matrix;extracellular membrane-bounded organelle;extracellular organelle;extracellular region part;extracellular space;extracellular vesicular exosome;Golgi apparatus part;Golgi lumen;integral to membrane;integral to plasma membrane;intracellular membrane-bounded organelle;intracellular organelle;intrace…	cell part;extracellular matrix;extracellular organelle;extracellular space;intracellular membrane-bounded organelle;intracellular organelle;membrane;nucleus;organelle;plasma membrane;proteinaceous extracellular matrix;vesicle		13	13	13	33.3	33.3	33.3	62.411	0	32.984	1048000000	28	35	O75487;Q9Y625	O75487	Glypican-4;Secreted glypican-4	GPC4	446
24.2664	23.1623	24.4293	25.0269	23.2903	23.938	22.4388	23.0695	25.8714	24.6483	24.5325	25.1667				activation of immune response;adaptive immune response;antigen receptor-mediated signaling pathway;apoptosis;axon ensheathment;B cell apoptosis;biological regulation;cell death;cell surface receptor linked signaling pathway;cellular lipid metabolic process;cellular metabolic process;cellular process;cellular response to chemical stimulus;cellular response to cytokine stimulus;cellular response to…		axon;cell part;cell projection;integral to membrane;integral to plasma membrane;intrinsic to membrane;intrinsic to plasma membrane;membrane;membrane part;neuron projection;plasma membrane;plasma membrane part	cell part;cell projection;membrane;neuron projection;plasma membrane	Cytokine-cytokine receptor interaction	6	6	6	15.1	15.1	15.1	71.844	0	23.947	552820000	38	30	O75509	O75509	Tumor necrosis factor receptor superfamily member 21	TNFRSF21	449
25.6515	25.4205	25.4035	25.2955	22.9409	23.6324	24.2755	23.3386	24.7311	25.0434	25.5447	25.5032				anatomical structure morphogenesis;biological regulation;biosynthetic process;cell morphogenesis;cellular biosynthetic process;cellular component morphogenesis;cellular component organization;cellular component organization at cellular level;cellular component organization or biogenesis;cellular component organization or biogenesis at cellular level;cellular developmental process;cellular macromo…	adenyl nucleotide binding;adenyl ribonucleotide binding;ATP binding;binding;catalytic activity;enzyme activator activity;enzyme regulator activity;GTP binding;GTPase activator activity;GTPase regulator activity;guanyl nucleotide binding;guanyl ribonucleotide binding;kinase activity;nucleobase-containing compound kinase activity;nucleoside diphosphate kinase activity;nucleoside-triphosphatase regu…	cell part;cell projection;centriole;cilium;cytoplasm;cytoplasmic part;cytoplasmic vesicle;cytoskeletal part;extracellular membrane-bounded organelle;extracellular organelle;extracellular region part;extracellular vesicular exosome;Golgi apparatus;intracellular membrane-bounded organelle;intracellular non-membrane-bounded organelle;intracellular organelle;intracellular organelle part;intracellular…	cell part;cell projection;cilium;cytoplasm;extracellular organelle;Golgi apparatus;intracellular membrane-bounded organelle;intracellular non-membrane-bounded organelle;intracellular organelle;membrane;organelle;plasma membrane;vesicle		5	5	5	19.7	19.7	19.7	39.641	0	11.432	911140000	16	26	O75695	O75695	Protein XRP2	RP2	462
24.6411	24.1002	24.2797	25.0724	23.4771	24.0698	22.8814	24.0451	24.3485	23.7043	24.2864	22.5547				anatomical structure morphogenesis;angiotensin maturation;anterior/posterior pattern specification;biological regulation;cellular macromolecule metabolic process;cellular metabolic process;cellular process;cellular protein metabolic process;developmental pigmentation;developmental process;eye pigmentation;head morphogenesis;hormone metabolic process;macromolecule metabolic process;metabolic proce…	aspartic-type endopeptidase activity;aspartic-type peptidase activity;catalytic activity;endopeptidase activity;hydrolase activity;peptidase activity;peptidase activity, acting on L-amino acid peptides;receptor activity	cell body;cell part;cell projection;external side of plasma membrane;extracellular membrane-bounded organelle;extracellular organelle;extracellular region part;extracellular vesicular exosome;integral to membrane;intrinsic to membrane;membrane;membrane part;membrane-bounded organelle;membrane-bounded vesicle;neuron projection;organelle;plasma membrane;plasma membrane part;vesicle	cell body;cell part;cell projection;extracellular organelle;membrane;neuron projection;organelle;plasma membrane;vesicle		6	6	6	26	26	26	39.008	0	21.77	411730000	15	16	O75787	O75787	Renin receptor	ATP6AP2	466
24.6412	24.8608	24.8327	24.7836	22.7029	23.6355	22.2467	22.7542	24.693	24.5368	24.7702	24.6062				anatomical structure morphogenesis;axonogenesis;biological regulation;cell part morphogenesis;cell projection morphogenesis;cell projection organization;cellular component assembly;cellular component assembly at cellular level;cellular component disassembly;cellular component disassembly at cellular level;cellular component morphogenesis;cellular component organization;cellular component organiza…	binding;enzyme binding;protease binding;protein binding	adherens junction;anchoring junction;caveola;cell junction;cell part;cell-substrate adherens junction;cell-substrate junction;centriolar satellite;cytoplasmic membrane-bounded vesicle;cytoplasmic part;cytoplasmic vesicle;cytoskeletal part;endosome;extracellular membrane-bounded organelle;extracellular organelle;extracellular region part;extracellular vesicular exosome;flotillin complex;focal adhe…	cell part;cytoplasmic membrane-bounded vesicle;endosome;extracellular organelle;intracellular membrane-bounded organelle;intracellular organelle;macromolecular complex;membrane;microtubule organizing center;organelle;plasma membrane;protein complex;vesicle	Insulin signaling pathway	10	10	10	33.3	33.3	33.3	47.355	0	46.089	580570000	27	33	O75955	O75955	Flotillin-1	FLOT1	482
26.4451	26.3531	26.2702	26.5634	23.2064	23.0588	22.2222	22.4335	26.0444	25.9477	25.7689	25.675				biosynthetic process;cellular biosynthetic process;cellular macromolecule biosynthetic process;cellular macromolecule metabolic process;cellular metabolic process;cellular process;cellular protein metabolic process;cotranslational protein targeting to membrane;establishment of localization;establishment of localization in cell;establishment of protein localization;establishment of protein localiz…	7S RNA binding;binding;nucleic acid binding;ribonucleoprotein binding;RNA binding;signal recognition particle binding	cell part;cytoplasm;cytoplasmic part;cytosol;endoplasmic reticulum;intracellular membrane-bounded organelle;intracellular non-membrane-bounded organelle;intracellular organelle;intracellular organelle part;intracellular part;macromolecular complex;membrane;membrane-bounded organelle;non-membrane-bounded organelle;nuclear part;nucleolus;organelle;organelle part;plasma membrane;ribonucleoprotein co…	cell part;cytoplasm;cytosol;endoplasmic reticulum;intracellular membrane-bounded organelle;intracellular non-membrane-bounded organelle;intracellular organelle;macromolecular complex;membrane;nucleolus;organelle;plasma membrane;ribonucleoprotein complex;signal recognition particle	Protein export	12	12	12	27.1	27.1	27.1	74.605	0	89.478	1606400000	33	74	O76094	O76094	Signal recognition particle subunit SRP72	SRP72	488
24.3566	24.3257	24.0777	24.6658	22.6007	21.5229	23.1084	22.2422	22.9546	24.2048	24.1822	24.0811				actin cytoskeleton organization;actin filament depolymerization;actin filament organization;actin filament-based process;actin polymerization or depolymerization;anatomical structure development;anatomical structure morphogenesis;biological regulation;cellular component disassembly;cellular component disassembly at cellular level;cellular component organization;cellular component organization at …	actin binding;binding;catalytic activity;cation binding;coenzyme binding;cofactor binding;cytoskeletal protein binding;FAD binding;flavin adenine dinucleotide binding;ion binding;metal ion binding;monooxygenase activity;NADPH:sulfur oxidoreductase activity;oxidoreductase activity;oxidoreductase activity, acting on paired donors, with incorporation or reduction of molecular oxygen;oxidoreductase a…	cell part;cytoplasm;cytoskeleton;intracellular membrane-bounded organelle;intracellular non-membrane-bounded organelle;intracellular organelle;intracellular organelle part;intracellular part;membrane;membrane-bounded organelle;non-membrane-bounded organelle;nuclear part;nucleoplasm;nucleus;organelle;organelle part;plasma membrane	cell part;cytoplasm;cytoskeleton;intracellular membrane-bounded organelle;intracellular non-membrane-bounded organelle;intracellular organelle;membrane;nucleoplasm;nucleus;organelle;plasma membrane		11	11	11	13.5	13.5	13.5	126.69	0	46.196	441420000	60	37	O94851;Q7RTP6	O94851	Protein-methionine sulfoxide oxidase MICAL2	MICAL2	495
23.9524	23.7638	24.0967	24.261	23.3303	22.1422	23.9966	23.5361	23.6212	23.3958	23.9964	24.1517				catabolic process;cellular catabolic process;cellular macromolecule catabolic process;cellular macromolecule metabolic process;cellular metabolic process;cellular process;ER-associated protein catabolic process;macromolecule catabolic process;macromolecule metabolic process;metabolic process;modification-dependent macromolecule catabolic process;modification-dependent protein catabolic process;pr…		cell part;cytoplasm;cytoplasmic part;endoplasmic reticulum;endoplasmic reticulum membrane;endoplasmic reticulum part;extracellular membrane-bounded organelle;extracellular organelle;extracellular region part;extracellular vesicular exosome;integral to membrane;intracellular membrane-bounded organelle;intracellular organelle;intracellular organelle part;intracellular part;intrinsic to membrane;mac…	cell part;cytoplasm;endoplasmic reticulum;extracellular organelle;intracellular membrane-bounded organelle;intracellular organelle;macromolecular complex;membrane;organelle;plasma membrane;protein complex;vesicle		6	3	3	20.6	11.5	11.5	37.839	0	6.9336	351900000	21	25	O94905	O94905	Erlin-2	ERLIN2	500
24.075	24.718	25.3783	25.0324	22.7308	23.4202	23.0814	21.6675	26.2986	26.5123	26.4914	26.6759				anion transport;cellular process;establishment of localization;ion transport;organic anion transport;sodium-independent organic anion transport;transmembrane transport;transport	active transmembrane transporter activity;anion transmembrane transporter activity;ion transmembrane transporter activity;organic anion transmembrane transporter activity;secondary active transmembrane transporter activity;sodium-independent organic anion transmembrane transporter activity;substrate-specific transmembrane transporter activity;substrate-specific transporter activity;transmembrane …	cell part;integral to membrane;intrinsic to membrane;membrane;membrane part;plasma membrane	cell part;membrane;plasma membrane		5	5	5	9	9	9	76.71	0	22.156	1136300000	21	35	O94956	O94956	Solute carrier organic anion transporter family member 2B1	SLCO2B1	508
27.7579	27.7575	27.4363	27.8113	22.542	22.8346	24.992	22.9753	27.5322	26.906	27.2033	26.9955				antigen processing and presentation;antigen processing and presentation of exogenous antigen;antigen processing and presentation of exogenous peptide antigen;antigen processing and presentation of exogenous peptide antigen via MHC class II;antigen processing and presentation of peptide antigen;antigen processing and presentation of peptide antigen via MHC class II;antigen processing and presentat…	binding;enzyme binding;kinase binding;lipid binding;protein binding;protein kinase binding;protein transporter activity;substrate-specific transporter activity;transporter activity	AP-2 adaptor complex;AP-type membrane coat adaptor complex;cell part;clathrin adaptor complex;clathrin coated vesicle membrane;clathrin-coated endocytic vesicle membrane;coated vesicle membrane;cytoplasmic membrane-bounded vesicle;cytoplasmic part;cytoplasmic vesicle;cytoplasmic vesicle membrane;cytoplasmic vesicle part;cytosol;endocytic vesicle membrane;intracellular membrane-bounded organelle;i…	AP-type membrane coat adaptor complex;cell part;cytoplasmic membrane-bounded vesicle;cytosol;intracellular membrane-bounded organelle;intracellular organelle;macromolecular complex;membrane;organelle;plasma membrane;protein complex;vesicle	Endocrine and other factor-regulated calcium reabsorption;Endocytosis;Huntington's disease	31	31	22	47.5	47.5	36	103.96	0	102.78	3939000000	49	170	O94973	O94973	AP-2 complex subunit alpha-2	AP2A2	509
22.7789	23.3632	23.284	23.6966	23.7274	23.515	21.9956	22.9276	22.5358	23.0756	22.5504	22.3412				multicellular organismal process;muscle contraction;muscle system process;system process	binding;carbohydrate binding;pattern binding;polysaccharide binding;starch binding	cell part;integral to membrane;integral to plasma membrane;intrinsic to membrane;intrinsic to plasma membrane;membrane;membrane part;plasma membrane part	cell part;membrane		2	2	2	10.3	10.3	10.3	39.007	0	6.1588	118360000	26	8	O95210	O95210	Starch-binding domain-containing protein 1	STBD1	519
23.1871	22.6919	23.707	21.5763	23.0163	23.9687	21.3014	22.7826	25.009	23.5175	23.7166	24.1568				biological adhesion;cell adhesion;cell-matrix adhesion;cell-substrate adhesion;cellular process		anchored to membrane;anchored to plasma membrane;cell part;extracellular region part;extracellular space;integral to membrane;intrinsic to membrane;intrinsic to plasma membrane;membrane part;plasma membrane part	cell part;extracellular space		3	3	3	14.2	14.2	14.2	35.97	0	10.608	248120000	18	20	O95274	O95274	Ly6/PLAUR domain-containing protein 3	LYPD3	525
27.0554	26.7473	27.5215	26.6095	22.3341	22.148	22.0833	21.5045	28.5836	28.0987	28.2784	28.4032				biological regulation;cell communication;cell surface receptor linked signaling pathway;cell-cell signaling;cellular process;cellular response to stimulus;enzyme linked receptor protein signaling pathway;regulation of biological process;regulation of cellular process;response to stimulus;signal transduction;signaling;transmembrane receptor protein tyrosine kinase signaling pathway	structural molecule activity	adherens junction;anchoring junction;cell junction;cell part;cell surface;cell-substrate adherens junction;cell-substrate junction;focal adhesion;integral to membrane;integral to plasma membrane;intrinsic to membrane;intrinsic to plasma membrane;membrane part;plasma membrane part	cell part;cell surface	Cell adhesion molecules (CAMs)	7	7	7	29	29	29	29.082	0	60.421	4585300000	10	87	O95297	O95297	Myelin protein zero-like protein 1	MPZL1	527
26.6525	26.4672	26.3367	26.7351	23.0023	24.0972	24.9063	23.1814	26.4504	25.7514	25.9781	25.7427				antigen processing and presentation;antigen processing and presentation of exogenous antigen;antigen processing and presentation of exogenous peptide antigen;antigen processing and presentation of exogenous peptide antigen via MHC class II;antigen processing and presentation of peptide antigen;antigen processing and presentation of peptide antigen via MHC class II;antigen processing and presentat…	binding;enzyme binding;kinase binding;protein binding;protein kinase binding;protein transporter activity;substrate-specific transporter activity;transporter activity	AP-2 adaptor complex;apical plasma membrane;AP-type membrane coat adaptor complex;basolateral plasma membrane;cell part;clathrin adaptor complex;clathrin coat;clathrin coat of trans-Golgi network vesicle;clathrin coated vesicle membrane;clathrin vesicle coat;clathrin-coated endocytic vesicle membrane;coated vesicle membrane;cytoplasmic part;cytoplasmic vesicle membrane;cytoplasmic vesicle part;cy…	AP-type membrane coat adaptor complex;cell part;cytosol;macromolecular complex;membrane;plasma membrane;protein complex	Endocrine and other factor-regulated calcium reabsorption;Endocytosis;Huntington's disease	28	19	19	40	29	29	107.54	0	77.358	1830500000	53	86	O95782	O95782	AP-2 complex subunit alpha-1	AP2A1	559
26.3159	25.6692	26.0136	26.1622	21.6853	23.8751	22.6692	22.3984	26.3607	25.8051	25.7079	25.8747				biological regulation;defense response;detection of biotic stimulus;detection of external stimulus;detection of stimulus;detection of symbiont;detection of virus;immune response;immune system process;innate immune response;multi-organism process;negative regulation of biological process;negative regulation of cytokine production;negative regulation of multicellular organismal process;negative reg…	adenyl nucleotide binding;adenyl ribonucleotide binding;ATP binding;binding;catalytic activity;cation binding;DNA binding;double-stranded DNA binding;double-stranded RNA binding;helicase activity;hydrolase activity;hydrolase activity, acting on acid anhydrides;hydrolase activity, acting on acid anhydrides, in phosphorus-containing anhydrides;identical protein binding;ion binding;metal ion binding…	actin cytoskeleton;cell junction;cell part;cell projection membrane;cell projection part;cell-cell junction;cytoplasm;cytoplasmic part;cytoskeleton;cytosol;intracellular non-membrane-bounded organelle;intracellular organelle;intracellular part;leading edge membrane;membrane part;non-membrane-bounded organelle;occluding junction;organelle;plasma membrane part;ruffle membrane;tight junction	cell part;cytoplasm;cytoskeleton;cytosol;intracellular non-membrane-bounded organelle;intracellular organelle;organelle	Cytosolic DNA-sensing pathway;Hepatitis C;Measles;RIG-I-like receptor signaling pathway	16	16	16	24.8	24.8	24.8	106.6	0	74.126	1444900000	51	61	O95786	O95786	Probable ATP-dependent RNA helicase DDX58	DDX58	560
25.3139	25.1173	24.5098	25.5908	23.0135	22.4248	23.1867	23.1926	24.9416	24.3947	24.7267	23.8483				biological regulation;cellular localization;cellular macromolecule localization;cellular process;chemical homeostasis;homeostatic process;interaction with host;interspecies interaction between organisms;intracellular mRNA localization;localization;macromolecule localization;multi-organism process;positive regulation of biological process;positive regulation of reproductive process;positive regula…	binding;double-stranded RNA binding;nucleic acid binding;RNA binding	cell body;cell part;cell projection;cytoplasm;cytoplasmic part;cytoskeletal part;dendrite;endoplasmic reticulum;extracellular membrane-bounded organelle;extracellular organelle;extracellular region part;extracellular vesicular exosome;intracellular membrane-bounded organelle;intracellular non-membrane-bounded organelle;intracellular organelle;intracellular organelle part;intracellular part;macrom…	cell body;cell part;cell projection;cytoplasm;endoplasmic reticulum;extracellular organelle;intracellular membrane-bounded organelle;intracellular non-membrane-bounded organelle;intracellular organelle;macromolecular complex;membrane;neuron projection;neuronal cell body;organelle;plasma membrane;protein complex;ribonucleoprotein complex;vesicle		11	11	11	27.6	27.6	27.6	63.182	0	19.894	676050000	32	39	O95793	O95793	Double-stranded RNA-binding protein Staufen homolog 1	STAU1	561
26.052	26.2787	27.3399	26.6761	23.1762	23.648	22.8586	23.1876	28.7641	28.4417	28.4815	28.6558				establishment of localization;establishment of protein localization;establishment of protein localization in membrane;establishment of protein localization in plasma membrane;macromolecule metabolic process;metabolic process;primary metabolic process;protein maturation;protein metabolic process	binding;enzyme binding;protein binding	cell part;cell surface;extracellular membrane-bounded organelle;extracellular organelle;extracellular region part;extracellular vesicular exosome;integral to membrane;intrinsic to membrane;membrane;membrane part;membrane-bounded organelle;membrane-bounded vesicle;organelle;plasma membrane;vesicle	cell part;cell surface;extracellular organelle;membrane;organelle;plasma membrane;vesicle		12	12	12	39.8	39.8	39.8	33.165	0	97.629	4597200000	12	87	O95858	O95858	Tetraspanin-15	TSPAN15	566
24.9636	24.7061	22.125	25.7154	22.8166	22.1037	22.3908	22.754	24.075	23.8549	24.1473	24.1472				biological regulation;cell differentiation;cellular developmental process;cellular process;developmental process;multicellular organismal development;multicellular organismal process;regulation of biological process;regulation of cell activation;regulation of cell differentiation;regulation of cellular process;regulation of developmental process;regulation of immune system process;regulation of l…		cell part;external side of plasma membrane;integral to membrane;integral to plasma membrane;intrinsic to membrane;intrinsic to plasma membrane;membrane;membrane part;plasma membrane part	cell part;membrane		6	6	6	15.2	15.2	15.2	76.096	0	13.179	491480000	27	25	O96005	O96005	Cleft lip and palate transmembrane protein 1	CLPTM1	574
25.5061	25.28	25.0861	25.774	22.6915	22.8948	22.5169	22.6861	25.5772	25.3031	25.4056	25.0756				anatomical structure development;ATP-dependent chromatin remodeling;biological regulation;biosynthetic process;cellular biosynthetic process;cellular component organization;cellular component organization at cellular level;cellular component organization or biogenesis;cellular component organization or biogenesis at cellular level;cellular macromolecule biosynthetic process;cellular macromolecule…	binding;chromatin binding;protein binding transcription factor activity;structural constituent of cytoskeleton;structural molecule activity;transcription coactivator activity;transcription cofactor activity;transcription factor binding transcription factor activity	cell part;chromatin;chromatin remodeling complex;chromosomal part;DNA helicase complex;H4/H2A histone acetyltransferase complex;histone acetyltransferase complex;Ino80 complex;intracellular membrane-bounded organelle;intracellular non-membrane-bounded organelle;intracellular organelle;intracellular organelle part;intracellular part;macromolecular complex;membrane;membrane-bounded organelle;nBAF c…	cell part;chromatin remodeling complex;DNA helicase complex;intracellular membrane-bounded organelle;intracellular non-membrane-bounded organelle;intracellular organelle;macromolecular complex;membrane;nucleolus;nucleoplasm;nucleus;organelle;plasma membrane;protein complex		8	8	8	32.6	32.6	32.6	47.46	0	61.751	911160000	20	43	O96019;O94805	O96019	Actin-like protein 6A	ACTL6A	578
28.9987	29.0874	28.5566	28.8752	21.6971	22.878	21.9319	22.7416	27.4196	28.235	27.9353	27.6923				2-oxoglutarate metabolic process;4-hydroxyproline catabolic process;4-hydroxyproline metabolic process;alcohol biosynthetic process;alcohol metabolic process;amine biosynthetic process;amine catabolic process;amine metabolic process;aspartate biosynthetic process;aspartate catabolic process;aspartate family amino acid biosynthetic process;aspartate family amino acid catabolic process;aspartate fa…	binding;catalytic activity;cofactor binding;kynurenine-oxoglutarate transaminase activity;L-aspartate:2-oxoglutarate aminotransferase activity;L-phenylalanine aminotransferase activity;L-phenylalanine:2-oxoglutarate aminotransferase activity;pyridoxal phosphate binding;transaminase activity;transferase activity;transferase activity, transferring nitrogenous groups;vitamin B6 binding;vitamin bindi…	cell part;cytoplasmic part;extracellular membrane-bounded organelle;extracellular organelle;extracellular region part;extracellular vesicular exosome;intracellular membrane-bounded organelle;intracellular organelle;intracellular organelle lumen;intracellular organelle part;intracellular part;membrane;membrane-bounded organelle;membrane-bounded vesicle;membrane-enclosed lumen;mitochondrial inner m…	cell part;extracellular organelle;intracellular membrane-bounded organelle;intracellular organelle;membrane;mitochondrion;organelle;plasma membrane;vesicle	Alanine, aspartate and glutamate metabolism;Arginine and proline metabolism;Cysteine and methionine metabolism;Fat digestion and absorption;Phenylalanine metabolism;Phenylalanine, tyrosine and tryptophan biosynthesis;Tyrosine metabolism	25	25	25	71.9	71.9	71.9	47.517	0	176.47	8323200000	26	182	P00505	P00505	Aspartate aminotransferase, mitochondrial	GOT2	590
30.0562	28.719	29.7083	28.8228	25.4968	23.8804	23.1308	22.0991	29.6702	29.0302	28.3275	28.5233				activation of phospholipase A2 activity;activation of phospholipase A2 activity by calcium-mediated signaling;activation of phospholipase C activity;alkanesulfonate metabolic process;ameboidal cell migration;anatomical structure development;anatomical structure morphogenesis;apoptotic mitochondrial changes;astrocyte activation;axon guidance;behavior;biological adhesion;biological regulation;biosy…	actin binding;actin filament binding;adenyl nucleotide binding;adenyl ribonucleotide binding;ATP binding;binding;catalytic activity;chromatin binding;cytoskeletal protein binding;DNA binding;double-stranded DNA binding;enzyme binding;epidermal growth factor receptor binding;epidermal growth factor-activated receptor activity;growth factor receptor binding;identical protein binding;kinase activity…	adherens junction;anchoring junction;apical plasma membrane;basolateral plasma membrane;cell junction;cell part;cell surface;cell-substrate adherens junction;cell-substrate junction;cytoplasm;cytoplasmic membrane-bounded vesicle;cytoplasmic part;cytoplasmic vesicle;cytosol;early endosome membrane;endocytic vesicle;endoplasmic reticulum membrane;endoplasmic reticulum part;endosomal part;endosome;e…	cell part;cell surface;cytoplasm;cytoplasmic membrane-bounded vesicle;cytosol;endosome;extracellular region;extracellular space;intracellular membrane-bounded organelle;intracellular organelle;macromolecular complex;membrane;mitochondrion;nucleoplasm;nucleus;organelle;plasma membrane;protein complex;receptor complex;vesicle	Adherens junction;Bladder cancer;Calcium signaling pathway;Cytokine-cytokine receptor interaction;Dorso-ventral axis formation;Endocytosis;Endometrial cancer;Epithelial cell signaling in Helicobacter pylori infection;ErbB signaling pathway;Focal adhesion;Gap junction;Glioma;GnRH signaling pathway;Hepatitis C;MAPK signaling pathway;MAPK signaling pathway - fly;Melanoma;Non-small cell lung cancer;P…	43	43	42	52.8	52.8	51.4	134.28	0	323.31	13996000000	60	350	P00533;Q15303	P00533	Epidermal growth factor receptor	EGFR	591
24.3693	24.7902	25.2783	25.2022	22.0695	23.2593	22.3812	22.9301	24.2291	24.0314	24.6516	24.8344				2'-deoxyribonucleotide metabolic process;adenosine catabolic process;adenosine metabolic process;aging;amine transport;anatomical structure development;B cell activation;B cell activation involved in immune response;B cell differentiation;behavior;biological regulation;biosynthetic process;catabolic process;cell activation;cell activation involved in immune response;cell differentiation;cellular …	adenosine deaminase activity;binding;catalytic activity;cation binding;deaminase activity;hydrolase activity;hydrolase activity, acting on carbon-nitrogen (but not peptide) bonds;hydrolase activity, acting on carbon-nitrogen (but not peptide) bonds, in cyclic amidines;ion binding;metal ion binding;nucleoside binding;purine nucleoside binding;transition metal ion binding;zinc ion binding	cell body;cell junction;cell part;cell projection cytoplasm;cell projection part;cell surface;cytoplasm;cytoplasmic membrane-bounded vesicle lumen;cytoplasmic part;cytoplasmic vesicle part;cytosol;dendrite cytoplasm;external side of plasma membrane;extracellular region part;extracellular space;intracellular membrane-bounded organelle;intracellular organelle;intracellular organelle part;intracellu…	cell body;cell part;cell surface;cytoplasm;cytosol;extracellular space;intracellular membrane-bounded organelle;intracellular organelle;lysosome;membrane;neuronal cell body;organelle;plasma membrane;vacuole	Primary immunodeficiency;Purine metabolism	5	5	5	18.7	18.7	18.7	40.764	0	20.071	514710000	23	29	P00813	P00813	Adenosine deaminase	ADA	594
22.7608	24.1333	24.7831	24.2047	21.9274	22.4219	22.3854	22.327	23.8223	23.1185	23.8555	23.7493				biological regulation;blood coagulation;coagulation;hemostasis;multicellular organismal process;negative regulation of biological process;negative regulation of catalytic activity;negative regulation of defense response;negative regulation of endopeptidase activity;negative regulation of hydrolase activity;negative regulation of inflammatory response;negative regulation of molecular function;nega…	binding;carbohydrate binding;endopeptidase inhibitor activity;endopeptidase regulator activity;enzyme binding;enzyme inhibitor activity;enzyme regulator activity;glycosaminoglycan binding;heparin binding;pattern binding;peptidase inhibitor activity;peptidase regulator activity;polysaccharide binding;protease binding;protein binding;serine-type endopeptidase inhibitor activity	blood microparticle;cell part;extracellular membrane-bounded organelle;extracellular organelle;extracellular region;extracellular region part;extracellular space;extracellular vesicular exosome;membrane;membrane-bounded organelle;membrane-bounded vesicle;organelle;plasma membrane;vesicle	cell part;extracellular organelle;extracellular region;extracellular space;membrane;organelle;plasma membrane;vesicle	Complement and coagulation cascades	11	1	1	17	4.5	4.5	52.602	0	15.131	479890000	27	20	P01008	P01008	Antithrombin-III	SERPINC1	598
26.0073	22.881	24.8444	24.4284	23.5548	23.9319	23.6697	22.1597	25.3881	23.2202	23.619	23.8412				alcohol metabolic process;biological regulation;catabolic process;cellular catabolic process;cellular component organization;cellular component organization or biogenesis;cellular lipid metabolic process;cellular macromolecule catabolic process;cellular macromolecule metabolic process;cellular membrane organization;cellular metabolic process;cellular process;cellular response to stimulus;chemical…	binding;calcium ion binding;cargo receptor activity;cation binding;clathrin binding;clathrin heavy chain binding;glycoprotein binding;ion binding;lipoprotein particle binding;lipoprotein particle receptor activity;low-density lipoprotein particle binding;low-density lipoprotein receptor activity;metal ion binding;protein binding;protein-lipid complex binding;receptor activity;very-low-density lip…	apical part of cell;basolateral plasma membrane;cell part;cell surface;clathrin coated vesicle membrane;clathrin-coated endocytic vesicle membrane;coated pit;coated vesicle membrane;cytoplasmic part;cytoplasmic vesicle membrane;cytoplasmic vesicle part;early endosome;endocytic vesicle membrane;endosomal part;endosome;endosome membrane;external side of plasma membrane;extracellular region part;Gol…	apical part of cell;cell part;cell surface;endosome;Golgi apparatus;intracellular membrane-bounded organelle;intracellular organelle;lysosome;macromolecular complex;membrane;organelle;plasma membrane;protein complex;receptor complex;vacuole	Bile secretion;Endocytosis;Hepatitis C;Toxoplasmosis	9	9	9	14.7	14.7	14.7	95.375	0	30.456	653010000	46	37	P01130	P01130	Low-density lipoprotein receptor	LDLR	604
22.3318	23.2065	21.6908	22.0978	23.5664	21.8861	22.966	21.515	24.066	24.8493	24.503	24.5426				activation of MAPK activity;anatomical structure development;anatomical structure formation involved in morphogenesis;angiogenesis;biological regulation;cell proliferation;cell surface receptor linked signaling pathway;cellular macromolecule metabolic process;cellular metabolic process;cellular process;cellular protein metabolic process;cellular response to stimulus;developmental process;enzyme l…	binding;epidermal growth factor receptor binding;growth factor activity;growth factor receptor binding;protein binding;receptor binding	basolateral plasma membrane;cell part;cell surface;cytoplasmic part;cytoplasmic vesicle;extracellular region part;extracellular space;integral to membrane;integral to plasma membrane;intracellular membrane-bounded organelle;intracellular organelle;intracellular part;intrinsic to membrane;intrinsic to plasma membrane;membrane;membrane part;membrane-bounded organelle;nucleus;organelle;perinuclear r…	cell part;cell surface;extracellular space;intracellular membrane-bounded organelle;intracellular organelle;membrane;nucleus;organelle;plasma membrane;vesicle	ErbB signaling pathway;Glioma;Non-small cell lung cancer;Pancreatic cancer;Pathways in cancer;Prostate cancer;Renal cell carcinoma	2	2	2	18.1	18.1	18.1	17.006	0.00032268	3.4025	209030000	5	4	P01135	P01135	Protransforming growth factor alpha;Transforming growth factor alpha	TGFA	605
30.0794	30.958	31.6716	31.3956	22.2277	22.3128	22.227	21.617	32.3012	32.2418	32.2171	32.3092				antigen processing and presentation;antigen processing and presentation of exogenous antigen;antigen processing and presentation of exogenous peptide antigen;antigen processing and presentation of exogenous peptide antigen via MHC class I;antigen processing and presentation of exogenous peptide antigen via MHC class I, TAP-dependent;antigen processing and presentation of exogenous peptide antigen…	antigen binding;binding;peptide antigen binding;peptide binding;protein binding;receptor binding	cell part;cell surface;coated vesicle membrane;cytoplasmic part;cytoplasmic vesicle membrane;cytoplasmic vesicle part;early endosome membrane;endocytic vesicle membrane;endoplasmic reticulum;endoplasmic reticulum part;endosomal part;endosome membrane;ER to Golgi transport vesicle membrane;extracellular membrane-bounded organelle;extracellular organelle;extracellular region part;extracellular vesi…	cell part;cell surface;endoplasmic reticulum;extracellular organelle;Golgi apparatus;intracellular membrane-bounded organelle;intracellular organelle;macromolecular complex;membrane;MHC protein complex;organelle;plasma membrane;protein complex;vesicle	Allograft rejection;Antigen processing and presentation;Autoimmune thyroid disease;Cell adhesion molecules (CAMs);Endocytosis;Graft-versus-host disease;Natural killer cell mediated cytotoxicity;Phagosome;Type I diabetes mellitus;Viral myocarditis	12	4	4	39.5	19.9	19.9	40.46	0	323.31	71841000000	18	224	P01889	P01889	HLA class I histocompatibility antigen, B-7 alpha chain	HLA-B	612
27.7189	28.1834	28.5808	28.3423	22.7288	23.2856	23.3123	22.0951	29.1202	28.797	28.4748	28.5248				antigen processing and presentation;antigen processing and presentation of peptide antigen;antigen processing and presentation of peptide antigen via MHC class I;biological regulation;immune response;immune system process;positive regulation of adaptive immune response;positive regulation of adaptive immune response based on somatic recombination of immune receptors built from immunoglobulin supe…	antigen binding;beta-2-microglobulin binding;binding;peptide antigen binding;peptide binding;protein binding	cell part;cell surface;integral to membrane;integral to plasma membrane;intrinsic to membrane;intrinsic to plasma membrane;macromolecular complex;membrane part;MHC class I protein complex;MHC protein complex;plasma membrane part;protein complex	cell part;cell surface;macromolecular complex;MHC protein complex;protein complex		12	1	1	35.1	4.7	4.7	40.891	0	15.257	7442100000	19	69	P01893	P01893	Putative HLA class I histocompatibility antigen, alpha chain H	HLA-H	613
24.1585	23.7756	24.2932	22.2728	22.5703	22.4009	23.2683	23.1259	23.2883	22.4093	22.8714	22.4867				acute inflammatory response;acute-phase response;anatomical structure formation involved in morphogenesis;anatomical structure morphogenesis;angiogenesis;biological adhesion;biological regulation;blood coagulation;calcium-independent cell-matrix adhesion;cell activation;cell adhesion;cell differentiation;cell junction assembly;cell junction organization;cell migration;cell morphogenesis;cell morp…	binding;carbohydrate binding;collagen binding;enzyme activator activity;enzyme binding;enzyme regulator activity;glycosaminoglycan binding;heparin binding;integrin binding;pattern binding;peptidase activator activity;peptidase regulator activity;polysaccharide binding;protease binding;protein binding;protein complex binding;receptor binding	apical plasma membrane;basal lamina;blood microparticle;cell part;cytoplasmic membrane-bounded vesicle lumen;cytoplasmic part;cytoplasmic vesicle part;endoplasmic reticulum-Golgi intermediate compartment;extracellular matrix;extracellular matrix part;extracellular membrane-bounded organelle;extracellular organelle;extracellular region;extracellular region part;extracellular space;extracellular ve…	cell part;extracellular matrix;extracellular organelle;extracellular region;extracellular space;intracellular membrane-bounded organelle;intracellular organelle;macromolecular complex;organelle;protein complex;vesicle	Amoebiasis;Bacterial invasion of epithelial cells;ECM-receptor interaction;Focal adhesion;Pathways in cancer;Regulation of actin cytoskeleton;Small cell lung cancer	4	4	4	1.9	1.9	1.9	272.32	0	5.4449	293110000	101	11	P02751	P02751	Fibronectin;Anastellin;Ugl-Y1;Ugl-Y2;Ugl-Y3	FN1	620
30.0981	30.5037	31.0154	30.6621	26.0786	22.728	24.5364	25.5876	30.3516	31.7427	30.4951	30.8254				biological regulation;cation homeostasis;cation transport;cell differentiation;cellular cation homeostasis;cellular chemical homeostasis;cellular component organization;cellular component organization or biogenesis;cellular developmental process;cellular homeostasis;cellular ion homeostasis;cellular iron ion homeostasis;cellular membrane organization;cellular metal ion homeostasis;cellular proces…	binding;cargo receptor activity;double-stranded RNA binding;identical protein binding;nucleic acid binding;protein binding;receptor activity;RNA binding;transferrin receptor activity	blood microparticle;cell part;cell surface;coated pit;cytoplasm;cytoplasmic membrane-bounded vesicle;cytoplasmic part;cytoplasmic vesicle;endosome;external side of plasma membrane;extracellular membrane-bounded organelle;extracellular organelle;extracellular region;extracellular region part;extracellular space;extracellular vesicular exosome;integral to membrane;integral to plasma membrane;intrac…	cell part;cell surface;cytoplasm;cytoplasmic membrane-bounded vesicle;endosome;extracellular organelle;extracellular region;extracellular space;intracellular membrane-bounded organelle;intracellular organelle;membrane;organelle;plasma membrane;vesicle	Endocytosis;Hematopoietic cell lineage;Phagosome	50	50	50	60.9	60.9	60.9	84.87	0	323.31	33571000000	39	428	P02786;Q9UP52	P02786	Transferrin receptor protein 1;Transferrin receptor protein 1, serum form	TFRC	621
30.3313	30.3967	30.0309	30.7834	26.7343	28.4373	24.3543	26.6656	29.7904	29.4712	29.9436	29.5254				acid secretion;alpha-beta T cell activation;alpha-beta T cell differentiation;anatomical structure development;arachidonic acid secretion;biological regulation;carboxylic acid transport;cell activation;cell differentiation;cell surface receptor linked signaling pathway;cellular component movement;cellular developmental process;cellular macromolecule metabolic process;cellular metabolic process;ce…	ATPase activity;ATPase activity, coupled;binding;binding, bridging;calcium ion binding;calcium-dependent phospholipid binding;calcium-dependent protein binding;catalytic activity;cation binding;DNA binding;DNA-dependent ATPase activity;double-stranded DNA-dependent ATPase activity;enzyme inhibitor activity;enzyme regulator activity;helicase activity;hydrolase activity;hydrolase activity, acting o…	adherens junction;anchoring junction;basolateral plasma membrane;cell junction;cell part;cell projection;cell surface;cell-substrate adherens junction;cell-substrate junction;cilium;cornified envelope;cytoplasm;cytoplasmic part;cytoskeleton;endosome;extracellular membrane-bounded organelle;extracellular organelle;extracellular region;extracellular region part;extracellular space;extracellular ves…	cell part;cell projection;cell surface;cilium;cytoplasm;cytoskeleton;endosome;extracellular organelle;extracellular region;extracellular space;intracellular membrane-bounded organelle;intracellular non-membrane-bounded organelle;intracellular organelle;lysosome;macromolecular complex;membrane;nucleus;organelle;plasma membrane;protein complex;vacuole;vesicle		34	34	34	81.8	81.8	81.8	38.714	0	323.31	24884000000	20	352	P04083	P04083	Annexin A1	ANXA1	633
26.3209	26.241	26.7138	26.2257	22.7386	22.0802	22.352	22.3755	27.2036	26.8683	27.083	27.0837				axon guidance;behavior;biological regulation;cation homeostasis;cell cycle arrest;cell cycle process;cellular cation homeostasis;cellular chemical homeostasis;cellular component assembly;cellular component organization;cellular component organization or biogenesis;cellular copper ion homeostasis;cellular homeostasis;cellular ion homeostasis;cellular process;cellular response to chemical stimulus;…	binding;cation binding;copper ion binding;cytoskeletal protein binding;identical protein binding;ion binding;metal ion binding;microtubule binding;protein binding;transition metal ion binding;tubulin binding	anchored to membrane;cell part;cell surface;cytoplasm;cytoplasmic part;endoplasmic reticulum;extracellular membrane-bounded organelle;extracellular organelle;extracellular region part;extracellular vesicular exosome;extrinsic to membrane;Golgi apparatus;intracellular membrane-bounded organelle;intracellular organelle;intracellular part;intrinsic to membrane;membrane;membrane part;membrane raft;me…	cell part;cell surface;cytoplasm;endoplasmic reticulum;extracellular organelle;Golgi apparatus;intracellular membrane-bounded organelle;intracellular organelle;membrane;nucleus;organelle;plasma membrane;vesicle	Prion diseases	4	4	4	17	17	17	27.661	0	57.276	2179900000	12	55	P04156	P04156	Major prion protein	PRNP	634
32.0403	32.216	32.3044	32.5193	31.6815	31.2204	31.6961	31.0485	32.436	31.8407	31.9806	31.6949				alcohol biosynthetic process;alcohol metabolic process;apoptosis;biological regulation;biosynthetic process;carbohydrate biosynthetic process;carbohydrate metabolic process;cell death;cell motility;cellular biosynthetic process;cellular carbohydrate biosynthetic process;cellular carbohydrate metabolic process;cellular component movement;cellular component organization;cellular component organizat…	binding;catalytic activity;coenzyme binding;cofactor binding;cytoskeletal protein binding;glyceraldehyde-3-phosphate dehydrogenase (NAD+) (phosphorylating) activity;identical protein binding;microtubule binding;NAD binding;NADP binding;nucleotide binding;oxidoreductase activity;oxidoreductase activity, acting on the aldehyde or oxo group of donors;oxidoreductase activity, acting on the aldehyde o…	cell part;cell projection part;cytoplasm;cytoplasmic part;cytoskeleton;cytosol;extracellular membrane-bounded organelle;extracellular organelle;extracellular region part;extracellular vesicular exosome;flagellar fibrous sheath;flagellum part;intracellular membrane-bounded organelle;intracellular non-membrane-bounded organelle;intracellular organelle;intracellular organelle part;intracellular part…	cell part;cytoplasm;cytoskeleton;cytosol;extracellular organelle;intracellular membrane-bounded organelle;intracellular non-membrane-bounded organelle;intracellular organelle;lipid particle;macromolecular complex;membrane;nucleus;organelle;plasma membrane;ribonucleoprotein complex;vesicle	Alzheimer's disease;Glycolysis / Gluconeogenesis	30	30	30	92.8	92.8	92.8	36.053	0	323.31	115430000000	17	1225	P04406;O14556	P04406	Glyceraldehyde-3-phosphate dehydrogenase	GAPDH	641
33.0158	33.1721	33.5492	33.1563	27.074	28.2255	27.6283	27.2772	33.9915	34.0909	34.1864	34.2878				antigen processing and presentation;antigen processing and presentation of exogenous antigen;antigen processing and presentation of exogenous peptide antigen;antigen processing and presentation of exogenous peptide antigen via MHC class I;antigen processing and presentation of exogenous peptide antigen via MHC class I, TAP-dependent;antigen processing and presentation of exogenous peptide antigen…	antigen binding;beta-2-microglobulin binding;binding;peptide antigen binding;peptide binding;protein binding;TAP binding	cell part;cell surface;coated vesicle membrane;cytoplasmic part;cytoplasmic vesicle membrane;cytoplasmic vesicle part;early endosome membrane;endocytic vesicle membrane;endoplasmic reticulum;endoplasmic reticulum part;endosomal part;endosome membrane;ER to Golgi transport vesicle membrane;Golgi apparatus;Golgi apparatus part;Golgi membrane;integral to endoplasmic reticulum membrane;integral to lu…	cell part;cell surface;endoplasmic reticulum;Golgi apparatus;intracellular membrane-bounded organelle;intracellular organelle;macromolecular complex;membrane;MHC protein complex;organelle;plasma membrane;protein complex	Allograft rejection;Antigen processing and presentation;Autoimmune thyroid disease;Cell adhesion molecules (CAMs);Endocytosis;Graft-versus-host disease;Natural killer cell mediated cytotoxicity;Phagosome;Type I diabetes mellitus;Viral myocarditis	18	13	6	43.6	35.6	17	40.84	0	323.31	273900000000	21	1293	P04439	P04439	HLA class I histocompatibility antigen, A-3 alpha chain	HLA-A	643
24.5168	24.5924	25.2116	23.4091	22.8346	21.6551	22.3437	22.9616	25.4551	25.456	24.6832	25.1597				anatomical structure development;axon ensheathment;axon guidance;biological regulation;biosynthetic process;cell differentiation;cell proliferation;cell surface receptor linked signaling pathway;cellular biosynthetic process;cellular component organization;cellular component organization or biogenesis;cellular developmental process;cellular macromolecule biosynthetic process;cellular macromolecul…	adenyl nucleotide binding;adenyl ribonucleotide binding;ATP binding;binding;catalytic activity;enzyme binding;ErbB-3 class receptor binding;identical protein binding;kinase activity;molecular transducer activity;nucleotide binding;phosphatase binding;phosphotransferase activity, alcohol group as acceptor;protein binding;protein C-terminus binding;protein dimerization activity;protein heterodimeri…	apical plasma membrane;basolateral plasma membrane;cell part;cytoplasm;cytoplasmic part;cytoplasmic vesicle;endosomal part;endosome membrane;integral to membrane;intracellular membrane-bounded organelle;intracellular organelle;intracellular organelle part;intracellular part;intrinsic to membrane;macromolecular complex;membrane;membrane part;membrane-bounded organelle;nucleus;organelle;organelle m…	cell part;cytoplasm;intracellular membrane-bounded organelle;intracellular organelle;macromolecular complex;membrane;nucleus;organelle;plasma membrane;protein complex;receptor complex;vesicle	Adherens junction;Bladder cancer;Calcium signaling pathway;Endometrial cancer;ErbB signaling pathway;Focal adhesion;Non-small cell lung cancer;Pancreatic cancer;Pathways in cancer;Prostate cancer	9	8	8	10.5	9.2	9.2	137.91	0	28.145	632100000	50	35	P04626	P04626	Receptor tyrosine-protein kinase erbB-2	ERBB2	644
24.3401	25.2183	25.4983	25.914	22.437	23.3092	23.3671	22.5239	25.2376	25.1907	25.4132	25.1937				biological regulation;cellular component disassembly;cellular component disassembly at cellular level;cellular component organization;cellular component organization at cellular level;cellular component organization or biogenesis;cellular component organization or biogenesis at cellular level;cellular process;extracellular matrix disassembly;extracellular matrix organization;extracellular structu…	binding;calcium ion binding;calcium-dependent cysteine-type endopeptidase activity;catalytic activity;cation binding;cysteine-type endopeptidase activity;cysteine-type peptidase activity;endopeptidase activity;hydrolase activity;ion binding;metal ion binding;peptidase activity;peptidase activity, acting on L-amino acid peptides	cell part;cytoplasm;cytoplasmic part;cytosol;extracellular membrane-bounded organelle;extracellular organelle;extracellular region part;extracellular vesicular exosome;intracellular part;membrane;membrane-bounded organelle;membrane-bounded vesicle;organelle;plasma membrane;vesicle	cell part;cytoplasm;cytosol;extracellular organelle;membrane;organelle;plasma membrane;vesicle		6	6	6	45.1	45.1	45.1	28.315	0	97.456	892610000	11	39	P04632	P04632	Calpain small subunit 1	CAPNS1	645
27.9711	27.8106	27.7646	28.2076	23.2992	25.0918	22.7525	23.5088	27.9494	27.7645	27.976	27.7777				activation of MAPKK activity;activation of protein kinase activity;adenosine receptor signaling pathway;biological regulation;blood coagulation;cAMP-mediated signaling;cell activation;cell communication;cell cycle;cell division;cell proliferation;cell surface receptor linked signaling pathway;cell-cell signaling;cellular macromolecule metabolic process;cellular metabolic process;cellular process;…	binding;catalytic activity;cation binding;G-protein beta/gamma-subunit complex binding;G-protein-coupled receptor binding;GTP binding;GTPase activity;guanyl nucleotide binding;guanyl ribonucleotide binding;hydrolase activity;hydrolase activity, acting on acid anhydrides;hydrolase activity, acting on acid anhydrides, in phosphorus-containing anhydrides;ion binding;metal ion binding;molecular trans…	cell part;centrosome;cytoplasm;cytoplasmic part;cytoskeletal part;cytosol;extracellular membrane-bounded organelle;extracellular organelle;extracellular region part;extracellular vesicular exosome;extrinsic to internal side of plasma membrane;extrinsic to membrane;extrinsic to plasma membrane;heterotrimeric G-protein complex;intracellular non-membrane-bounded organelle;intracellular organelle;int…	cell part;centrosome;cytoplasm;cytosol;extracellular organelle;intracellular non-membrane-bounded organelle;intracellular organelle;macromolecular complex;membrane;microtubule organizing center;midbody;nucleoplasm;organelle;plasma membrane;protein complex;vesicle	Axon guidance;Chagas disease (American trypanosomiasis);Chemokine signaling pathway;Gap junction;Gastric acid secretion;Leukocyte transendothelial migration;Long-term depression;Melanogenesis;Progesterone-mediated oocyte maturation;Tight junction;Toxoplasmosis	16	16	10	59.2	59.2	40.3	40.45	0	134.43	5316300000	17	139	P04899	P04899	Guanine nucleotide-binding protein G(i) subunit alpha-2	GNAI2	650
32.0166	31.6704	32.2114	32.0708	27.9778	28.9035	28.1009	27.2396	34.0434	33.2602	33.4433	33.767				adult behavior;adult locomotory behavior;associative learning;ATP hydrolysis coupled proton transport;behavior;biological regulation;cardiac muscle contraction;cation homeostasis;cation transport;cell motility;cell surface receptor linked signaling pathway;cellular cation homeostasis;cellular chemical homeostasis;cellular component movement;cellular homeostasis;cellular ion homeostasis;cellular m…	active transmembrane transporter activity;adenyl nucleotide binding;adenyl ribonucleotide binding;ADP binding;alkali metal ion binding;ATP binding;ATPase activity;ATPase activity, coupled;ATPase activity, coupled to movement of substances;ATPase activity, coupled to transmembrane movement of ions;ATPase activity, coupled to transmembrane movement of ions, phosphorylative mechanism;ATPase activity…	apical plasma membrane;axon;basolateral plasma membrane;caveola;cell part;cell projection;cell projection part;cytoplasmic membrane-bounded vesicle;cytoplasmic part;cytoplasmic vesicle;dendritic spine head;dendritic spine neck;endoplasmic reticulum;endosome;extracellular membrane-bounded organelle;extracellular organelle;extracellular region part;extracellular space;extracellular vesicular exosom…	cell part;cell projection;cytoplasmic membrane-bounded vesicle;endoplasmic reticulum;endosome;extracellular organelle;extracellular space;Golgi apparatus;intracellular membrane-bounded organelle;intracellular organelle;macromolecular complex;membrane;neuron projection;nucleus;organelle;plasma membrane;protein complex;synapse;vesicle	Aldosterone-regulated sodium reabsorption;Bile secretion;Carbohydrate digestion and absorption;Cardiac muscle contraction;Collecting duct acid secretion;Endocrine and other factor-regulated calcium reabsorption;Gastric acid secretion;Mineral absorption;Oxidative phosphorylation;Pancreatic secretion;Protein digestion and absorption;Proximal tubule bicarbonate reclamation;Salivary secretion	61	61	44	53	53	38	112.89	0	323.31	173330000000	45	1571	P05023;P13637;Q13733;P20648	P05023	Sodium/potassium-transporting ATPase subunit alpha-1	ATP1A1	652
30.3206	30.4459	30.8508	30.3921	24.438	24.681	24.6968	23.2574	32.911	32.167	32.084	32.386				biological adhesion;biological regulation;blood coagulation;calcium ion homeostasis;calcium-mediated signaling;cardiac muscle contraction;cation homeostasis;cation transport;cell adhesion;cell migration;cell motility;cellular calcium ion homeostasis;cellular cation homeostasis;cellular chemical homeostasis;cellular component movement;cellular component organization;cellular component organization…	active transmembrane transporter activity;antigen binding;ATPase activator activity;ATPase activity;ATPase activity, coupled;ATPase activity, coupled to movement of substances;ATPase activity, coupled to transmembrane movement of ions;ATPase activity, coupled to transmembrane movement of ions, phosphorylative mechanism;ATPase activity, coupled to transmembrane movement of substances;ATPase bindin…	apical plasma membrane;basolateral plasma membrane;caveola;cell junction;cell part;cell-cell contact zone;cell-cell junction;extracellular membrane-bounded organelle;extracellular organelle;extracellular region part;extracellular vesicular exosome;intercalated disc;macromolecular complex;membrane;membrane part;membrane raft;membrane-bounded organelle;membrane-bounded vesicle;organelle;plasma memb…	cell part;extracellular organelle;macromolecular complex;membrane;organelle;plasma membrane;protein complex;vesicle	Aldosterone-regulated sodium reabsorption;Bile secretion;Carbohydrate digestion and absorption;Cardiac muscle contraction;Endocrine and other factor-regulated calcium reabsorption;Gastric acid secretion;Mineral absorption;Pancreatic secretion;Protein digestion and absorption;Proximal tubule bicarbonate reclamation;Salivary secretion	23	23	23	48.8	48.8	48.8	35.061	0	323.31	69565000000	12	389	P05026	P05026	Sodium/potassium-transporting ATPase subunit beta-1	ATP1B1	653
31.9784	31.8608	31.5908	31.6659	31.2756	31.2635	31.2463	30.8784	31.337	32.2796	32.1059	31.8841				adenine transport;biological regulation;cellular metabolic process;cellular process;chromosome segregation;energy derivation by oxidation of organic compounds;energy reserve metabolic process;establishment of localization;generation of precursor metabolites and energy;metabolic process;nitrogen compound transport;nucleobase transport;nucleobase-containing compound transport;oxidation-reduction pr…	adenine transmembrane transporter activity;binding;enzyme binding;nucleobase transmembrane transporter activity;nucleobase-containing compound transmembrane transporter activity;protein binding;purine base transmembrane transporter activity;substrate-specific transmembrane transporter activity;substrate-specific transporter activity;transmembrane transporter activity;transporter activity;ubiquiti…	cell part;cell projection;cilium;cytoplasmic part;cytoskeletal part;extracellular membrane-bounded organelle;extracellular organelle;extracellular region part;extracellular vesicular exosome;integral to membrane;integral to plasma membrane;intracellular membrane-bounded organelle;intracellular non-membrane-bounded organelle;intracellular organelle;intracellular organelle part;intracellular part;i…	cell part;cell projection;cilium;extracellular organelle;intracellular membrane-bounded organelle;intracellular non-membrane-bounded organelle;intracellular organelle;macromolecular complex;membrane;mitochondrion;nucleus;organelle;protein complex;vesicle	Calcium signaling pathway;Huntington's disease;Parkinson's disease	28	28	12	66.8	66.8	34.9	32.852	0	230.03	82593000000	19	417	P05141;Q9H0C2	P05141	ADP/ATP translocase 2;ADP/ATP translocase 2, N-terminally processed	SLC25A5	661
30.2868	29.7696	30.5137	30.3671	22.4028	23.3405	22.0623	22.686	29.7339	29.0593	29.6971	29.4556				cellular metabolic process;cellular process;dephosphorylation;metabolic process;phosphate-containing compound metabolic process;phosphorus metabolic process	alkaline phosphatase activity;binding;catalytic activity;cation binding;hydrolase activity;hydrolase activity, acting on ester bonds;ion binding;magnesium ion binding;metal ion binding;phosphatase activity;phosphoric ester hydrolase activity;transition metal ion binding;zinc ion binding	anchored to membrane;cell part;cell surface;integral to membrane;intrinsic to membrane;membrane;membrane part;plasma membrane	cell part;cell surface;membrane;plasma membrane	Aminobenzoate degradation;Folate biosynthesis;Two-component system	33	33	13	68.8	68.8	28.2	57.953	0	323.31	21001000000	28	350	P05187	P05187	Alkaline phosphatase, placental type	ALPP	665
25.854	24.623	25.4896	25.23	22.2997	22.9456	22.7743	23.2275	26.0393	24.6577	24.8571	24.8702				acute inflammatory response;acute inflammatory response to antigenic stimulus;adhesion to host;adhesion to other organism involved in symbiotic interaction;aging;anatomical structure development;antigen processing and presentation;biological adhesion;biological regulation;carbohydrate homeostasis;cell activation;cell activation involved in immune response;cell adhesion;cell adhesion mediated by i…	binding;integrin binding;molecular transducer activity;protein binding;protein complex binding;receptor activity;receptor binding;signal transducer activity;signaling receptor activity;transmembrane signaling receptor activity;viral receptor activity	adherens junction;anchoring junction;cell junction;cell part;cell surface;cell-substrate adherens junction;cell-substrate junction;external side of plasma membrane;extracellular membrane-bounded organelle;extracellular organelle;extracellular region part;extracellular space;extracellular vesicular exosome;focal adhesion;immunological synapse;integral to membrane;integral to plasma membrane;intrin…	cell part;cell surface;extracellular organelle;extracellular space;membrane;organelle;plasma membrane;vesicle	African trypanosomiasis;Cell adhesion molecules (CAMs);Leukocyte transendothelial migration;Malaria;Natural killer cell mediated cytotoxicity;Rheumatoid arthritis;Staphylococcus aureus infection;Viral myocarditis	7	7	7	18	18	18	57.825	0	25.406	880910000	25	48	P05362	P05362	Intercellular adhesion molecule 1	ICAM1	667
31.6427	30.3653	31.4931	31.3391	22.5381	23.148	22.6007	26.0612	31.9852	29.5918	30.4996	30.1585				actin cytoskeleton organization;actin filament-based process;actomyosin structure organization;anatomical structure homeostasis;anatomical structure morphogenesis;associative learning;axon extension;axon guidance;B cell activation;B cell differentiation;behavior;biological adhesion;biological regulation;blood coagulation;blood vessel endothelial cell migration;calcium ion homeostasis;calcium-inde…	actin binding;binding;cation binding;cell adhesion molecule binding;cytoskeletal protein binding;enzyme binding;ion binding;metal ion binding;peptide binding;protease binding;protein binding;protein dimerization activity;protein heterodimerization activity;receptor activity;viral receptor activity	acrosomal vesicle;adherens junction;alpha10-beta1 integrin complex;alpha11-beta1 integrin complex;alpha1-beta1 integrin complex;alpha2-beta1 integrin complex;alpha3-beta1 integrin complex;alpha7-beta1 integrin complex;alpha8-beta1 integrin complex;alpha9-beta1 integrin complex;anchoring junction;basement membrane;cell division site part;cell junction;cell part;cell projection;cell projection memb…	cell part;cell projection;cell surface;cytoplasm;cytoplasmic membrane-bounded vesicle;endosome;extracellular organelle;filopodium;intracellular membrane-bounded organelle;intracellular organelle;macromolecular complex;membrane;neuron projection;organelle;plasma membrane;protein complex;receptor complex;synapse;vesicle	Arrhythmogenic right ventricular cardiomyopathy (ARVC);Axon guidance;Bacterial invasion of epithelial cells;Cell adhesion molecules (CAMs);Dilated cardiomyopathy;ECM-receptor interaction;Focal adhesion;Hypertrophic cardiomyopathy (HCM);Leishmaniasis;Leukocyte transendothelial migration;Pathogenic Escherichia coli infection;Pathways in cancer;Phagosome;Regulation of actin cytoskeleton;Shigellosis;…	47	47	47	53.6	53.6	53.6	88.414	0	323.31	49938000000	34	663	P05556	P05556	Integrin beta-1	ITGB1	672
30.1446	29.6243	30.2296	29.6437	22.8401	22.7645	23.8454	22.3933	30.2618	30.1095	29.7529	30.0813				activation of MAPK activity;activation of protein kinase activity;activation of protein kinase B activity;anatomical structure development;anatomical structure morphogenesis;biological regulation;carbohydrate homeostasis;carbohydrate metabolic process;cell surface receptor linked signaling pathway;cellular component assembly;cellular component organization;cellular component organization or bioge…	adenyl nucleotide binding;adenyl ribonucleotide binding;ATP binding;binding;catalytic activity;enzyme binding;growth factor binding;GTP binding;guanyl nucleotide binding;guanyl ribonucleotide binding;hormone binding;insulin binding;insulin receptor substrate binding;insulin-activated receptor activity;insulin-like growth factor binding;insulin-like growth factor I binding;insulin-like growth fact…	caveola;cell part;cytoplasmic part;endosomal part;endosome membrane;extracellular membrane-bounded organelle;extracellular organelle;extracellular region part;extracellular vesicular exosome;insulin receptor complex;integral to membrane;integral to plasma membrane;intracellular membrane-bounded organelle;intracellular organelle;intracellular organelle part;intracellular part;intrinsic to membrane…	cell part;extracellular organelle;intracellular membrane-bounded organelle;intracellular organelle;macromolecular complex;membrane;organelle;plasma membrane;protein complex;receptor complex;vesicle	Adherens junction;Aldosterone-regulated sodium reabsorption;Insulin signaling pathway;Type II diabetes mellitus	54	54	50	42.1	42.1	39.9	156.33	0	323.31	20604000000	71	409	P06213	P06213	Insulin receptor;Insulin receptor subunit alpha;Insulin receptor subunit beta	INSR	675
30.7292	31.2199	31.0763	31.4855	30.0827	30.5197	30.5459	30.0986	30.3057	30.5	30.5667	30.4139				anatomical structure formation involved in morphogenesis;angiogenesis;ATP biosynthetic process;ATP hydrolysis coupled proton transport;ATP metabolic process;ATP synthesis coupled proton transport;biological regulation;biosynthetic process;cation homeostasis;cation transport;cell differentiation;cellular biosynthetic process;cellular cation homeostasis;cellular chemical homeostasis;cellular compon…	active transmembrane transporter activity;adenyl nucleotide binding;adenyl ribonucleotide binding;ATP binding;ATPase activity;ATPase activity, coupled;ATPase activity, coupled to movement of substances;ATPase activity, coupled to transmembrane movement of ions;ATPase activity, coupled to transmembrane movement of substances;binding;catalytic activity;cation transmembrane transporter activity;cati…	cell part;cell surface;cytoplasmic part;extracellular membrane-bounded organelle;extracellular organelle;extracellular region part;extracellular vesicular exosome;intracellular membrane-bounded organelle;intracellular non-membrane-bounded organelle;intracellular organelle;intracellular organelle lumen;intracellular organelle part;intracellular part;macromolecular complex;membrane;membrane part;me…	cell part;cell surface;extracellular organelle;intracellular membrane-bounded organelle;intracellular non-membrane-bounded organelle;intracellular organelle;macromolecular complex;membrane;mitochondrion;nucleus;organelle;plasma membrane;protein complex;proton-transporting two-sector ATPase complex;vesicle	Alzheimer's disease;Huntington's disease;Oxidative phosphorylation;Parkinson's disease	26	26	26	71.1	71.1	71.1	56.559	0	323.31	45031000000	29	819	P06576	P06576	ATP synthase subunit beta, mitochondrial	ATP5B	680
25.8642	28.3085	27.3839	27.5633	26.6499	26.505	27.4604	26.9015	27.6429	31.2915	30.3091	30.5459				anatomical structure morphogenesis;axonogenesis;biological regulation;cell part morphogenesis;cell projection morphogenesis;cell projection organization;cellular component morphogenesis;cellular component organization;cellular component organization at cellular level;cellular component organization or biogenesis;cellular component organization or biogenesis at cellular level;cellular developmenta…	binding;calcium ion binding;calcium-dependent protein binding;cation binding;cytoskeletal protein binding;identical protein binding;ion binding;ion transmembrane transporter activity;metal ion binding;protein binding;protein dimerization activity;protein homodimerization activity;substrate-specific transmembrane transporter activity;substrate-specific transporter activity;transition metal ion bin…	cell part;cell projection;cytoplasm;cytoplasmic part;cytosol;envelope;extracellular membrane-bounded organelle;extracellular organelle;extracellular region part;extracellular vesicular exosome;extrinsic to internal side of plasma membrane;extrinsic to membrane;extrinsic to plasma membrane;intracellular membrane-bounded organelle;intracellular organelle;intracellular organelle part;intracellular p…	cell part;cell projection;cytoplasm;cytosol;extracellular organelle;intracellular membrane-bounded organelle;intracellular organelle;nuclear envelope;nucleus;organelle;vesicle		5	5	5	47.8	47.8	47.8	10.18	0	96.374	11377000000	5	42	P06703	P06703	Protein S100-A6	S100A6	682
29.9373	29.4777	30.7513	30.0444	22.7382	22.8099	22.7371	22.9276	28.1854	27.9465	27.6872	27.4895				biological adhesion;biological regulation;cell adhesion;cell-cell adhesion;cellular process;homotypic cell-cell adhesion;negative regulation of anoikis;negative regulation of apoptosis;negative regulation of biological process;negative regulation of cell death;negative regulation of cell differentiation;negative regulation of cellular process;negative regulation of developmental process;negative …	binding;GPI anchor binding;identical protein binding;lipid binding;phosphatidylinositol binding;phospholipid binding;protein binding;protein dimerization activity;protein homodimerization activity	anchored to membrane;basolateral plasma membrane;cell part;extracellular membrane-bounded organelle;extracellular organelle;extracellular region part;extracellular vesicular exosome;integral to external side of plasma membrane;integral to membrane;integral to plasma membrane;intrinsic to external side of plasma membrane;intrinsic to membrane;intrinsic to plasma membrane;membrane part;membrane-bou…	cell part;extracellular organelle;organelle;vesicle		9	8	7	19.8	18.5	16.5	76.794	0	323.31	13470000000	30	143	P06731;P40198	P06731	Carcinoembryonic antigen-related cell adhesion molecule 5	CEACAM5	684
27.7188	27.4514	27.1507	28.3311	25.9664	25.5991	26.0813	25.0718	27.563	26.9343	27.5684	27.5277				5-phosphoribose 1-diphosphate biosynthetic process;5-phosphoribose 1-diphosphate metabolic process;alcohol biosynthetic process;alcohol metabolic process;biological regulation;biosynthetic process;carbohydrate biosynthetic process;carbohydrate catabolic process;carbohydrate homeostasis;carbohydrate metabolic process;catabolic process;cell death;cellular biosynthetic process;cellular carbohydrate …	adenyl nucleotide binding;adenyl ribonucleotide binding;AMP binding;ATP binding;bile acid binding;binding;carbohydrate binding;carboxylic acid binding;catalytic activity;cofactor binding;drug binding;glucose binding;glycogen phosphorylase activity;identical protein binding;lipid binding;monocarboxylic acid binding;monosaccharide binding;nucleobase binding;nucleotide binding;phosphorylase activity…	cell part;cytoplasm;cytoplasmic part;cytosol;extracellular membrane-bounded organelle;extracellular organelle;extracellular region part;extracellular vesicular exosome;intracellular part;membrane;membrane-bounded organelle;membrane-bounded vesicle;organelle;plasma membrane;vesicle	cell part;cytoplasm;cytosol;extracellular organelle;membrane;organelle;plasma membrane;vesicle	Insulin signaling pathway;Starch and sucrose metabolism	30	25	24	46.5	38.6	37.3	97.147	0	189	4497800000	51	134	P06737	P06737	Glycogen phosphorylase, liver form	PYGL	687
28.8549	29.0863	28.5494	28.8204	22.9244	22.1181	24.4305	23.1978	28.6507	28.4897	28.0338	27.718				alcohol biosynthetic process;alcohol metabolic process;aldehyde biosynthetic process;aldehyde catabolic process;anatomical structure formation involved in morphogenesis;angiogenesis;behavior;biological regulation;biosynthetic process;carbohydrate biosynthetic process;carbohydrate metabolic process;catabolic process;cellular aldehyde metabolic process;cellular biosynthetic process;cellular carbohy…	binding;carbohydrate binding;catalytic activity;glucose-6-phosphate isomerase activity;intramolecular oxidoreductase activity;intramolecular oxidoreductase activity, interconverting aldoses and ketoses;intramolecular transferase activity;isomerase activity;monosaccharide binding;sugar binding	cell part;cell projection;cytoplasm;cytoplasmic part;cytosol;extracellular membrane-bounded organelle;extracellular organelle;extracellular region part;extracellular space;extracellular vesicular exosome;intracellular organelle part;intracellular part;membrane;membrane-bounded organelle;membrane-bounded vesicle;neuron projection;nuclear part;nucleoplasm;organelle;organelle part;plasma membrane;ve…	cell part;cell projection;cytoplasm;cytosol;extracellular organelle;extracellular space;membrane;neuron projection;nucleoplasm;organelle;plasma membrane;vesicle	Amino sugar and nucleotide sugar metabolism;Glycolysis / Gluconeogenesis;Pentose phosphate pathway;Starch and sucrose metabolism	21	21	16	53	53	43.5	63.146	0	323.31	8818900000	26	188	P06744	P06744	Glucose-6-phosphate isomerase	GPI	688
29.2624	28.3635	29.157	28.7966	22.8039	22.4698	22.8799	23.6639	29.459	28.1786	27.8431	27.9724				anatomical structure formation involved in morphogenesis;anatomical structure morphogenesis;angiogenesis;antigen processing and presentation;antigen processing and presentation of exogenous antigen;antigen processing and presentation of exogenous peptide antigen;antigen processing and presentation of exogenous peptide antigen via MHC class I;antigen processing and presentation of exogenous peptid…	binding;calcium channel activity;cation binding;cation channel activity;cation transmembrane transporter activity;channel activity;cytokine binding;enzyme binding;extracellular matrix binding;fibronectin binding;gated channel activity;growth factor binding;ion binding;ion channel activity;ion transmembrane transporter activity;metal ion binding;passive transmembrane transporter activity;protease …	adherens junction;alphav-beta3 integrin complex;alphav-beta3 integrin-IGF-1-IGF1R complex;alphav-beta5 integrin complex;alphav-beta8 integrin complex;anchoring junction;cell junction;cell part;cell projection membrane;cell projection part;cell surface;cell-substrate adherens junction;cell-substrate junction;cytoplasmic membrane-bounded vesicle;cytoplasmic part;cytoplasmic vesicle;endocytic vesicl…	cell part;cell surface;cytoplasmic membrane-bounded vesicle;extracellular organelle;intracellular membrane-bounded organelle;intracellular organelle;macromolecular complex;membrane;organelle;plasma membrane;protein complex;receptor complex;vesicle	Arrhythmogenic right ventricular cardiomyopathy (ARVC);Cell adhesion molecules (CAMs);Dilated cardiomyopathy;ECM-receptor interaction;Focal adhesion;Hypertrophic cardiomyopathy (HCM);Pathways in cancer;Phagosome;Regulation of actin cytoskeleton;Small cell lung cancer	48	48	48	55.8	55.8	55.8	116.04	0	323.31	9847200000	58	312	P06756	P06756	Integrin alpha-V;Integrin alpha-V heavy chain;Integrin alpha-V light chain	ITGAV	691
26.9889	26.0218	26.8603	25.8444	25.564	25.2543	21.3096	25.0097	26.5151	25.7897	25.6917	25.744				anatomical structure development;anatomical structure morphogenesis;behavior;biological regulation;blood coagulation;cellular component organization;cellular component organization at cellular level;cellular component organization or biogenesis;cellular component organization or biogenesis at cellular level;cellular process;cerebellar granular layer morphogenesis;coagulation;detection of abiotic …	binding;carbohydrate binding;endopeptidase inhibitor activity;endopeptidase regulator activity;enzyme inhibitor activity;enzyme regulator activity;glycosaminoglycan binding;heparin binding;pattern binding;peptidase inhibitor activity;peptidase regulator activity;polysaccharide binding;protein binding;receptor binding;serine-type endopeptidase inhibitor activity	cell part;cytoplasmic membrane-bounded vesicle;cytoplasmic part;cytoplasmic vesicle;cytosol;extracellular matrix;extracellular region;extracellular region part;extracellular space;extrinsic to external side of plasma membrane;extrinsic to membrane;extrinsic to plasma membrane;intracellular membrane-bounded organelle;intracellular organelle;intracellular part;membrane part;membrane-bounded organel…	cell part;cytoplasmic membrane-bounded vesicle;cytosol;extracellular matrix;extracellular region;extracellular space;intracellular membrane-bounded organelle;intracellular organelle;organelle;synapse;vesicle		9	9	9	30.7	30.7	30.7	44.002	0	62.508	1957100000	22	69	P07093	P07093	Glia-derived nexin	SERPINE2	694
31.3351	31.1892	30.1475	30.9115	24.2618	23.1275	23.9232	23.7839	30.0639	29.7802	30.3623	30.0127				4-hydroxyproline metabolic process;amine metabolic process;biological regulation;carboxylic acid metabolic process;cell redox homeostasis;cellular amine metabolic process;cellular amino acid metabolic process;cellular component organization;cellular component organization at cellular level;cellular component organization or biogenesis;cellular component organization or biogenesis at cellular leve…	catalytic activity;endopeptidase activity;hydrolase activity;intramolecular oxidoreductase activity;intramolecular oxidoreductase activity, interconverting keto- and enol-groups;intramolecular oxidoreductase activity, transposing S-S bonds;isomerase activity;oxidoreductase activity;oxidoreductase activity, acting on paired donors, with incorporation or reduction of molecular oxygen;oxidoreductase…	adherens junction;anchoring junction;cell junction;cell part;cell-substrate adherens junction;cell-substrate junction;cytoplasmic membrane-bounded vesicle;cytoplasmic part;cytoplasmic vesicle;endoplasmic reticulum;endoplasmic reticulum lumen;endoplasmic reticulum part;endoplasmic reticulum-Golgi intermediate compartment;extracellular membrane-bounded organelle;extracellular organelle;extracellula…	cell part;cytoplasmic membrane-bounded vesicle;endoplasmic reticulum;extracellular organelle;extracellular region;intracellular membrane-bounded organelle;intracellular organelle;macromolecular complex;membrane;organelle;plasma membrane;protein complex;vesicle	Protein processing in endoplasmic reticulum	42	42	42	81.3	81.3	81.3	57.116	0	323.31	37133000000	35	568	P07237	P07237	Protein disulfide-isomerase	P4HB	700
33.1534	33.1353	32.5681	33.2137	30.848	30.7586	30.7223	30.6217	32.2741	31.9619	32.3549	31.9847				anatomical structure formation involved in morphogenesis;angiogenesis;biological regulation;body fluid secretion;cellular component assembly;cellular component assembly at cellular level;cellular component organization;cellular component organization at cellular level;cellular component organization or biogenesis;cellular component organization or biogenesis at cellular level;cellular membrane or…	binding;calcium ion binding;calcium-dependent phospholipid binding;calcium-dependent protein binding;cation binding;enzyme inhibitor activity;enzyme regulator activity;ion binding;lipase inhibitor activity;lipid binding;metal ion binding;phosphatidylinositol binding;phosphatidylinositol-4,5-bisphosphate binding;phospholipase A2 inhibitor activity;phospholipase inhibitor activity;phospholipid bind…	basement membrane;basolateral plasma membrane;cell cortex;cell part;cell projection;cell surface;cytoplasmic membrane-bounded vesicle;cytoplasmic part;cytoplasmic vesicle;early endosome;endosomal part;endosome;endosome membrane;extracellular matrix part;extracellular membrane-bounded organelle;extracellular organelle;extracellular region part;extracellular space;extracellular vesicular exosome;ex…	cell cortex;cell part;cell projection;cell surface;cytoplasmic membrane-bounded vesicle;endosome;extracellular organelle;extracellular space;intracellular membrane-bounded organelle;intracellular organelle;lipid particle;membrane;midbody;nucleus;organelle;plasma membrane;vesicle		56	56	56	92	92	92	38.604	0	323.31	157400000000	23	878	P07355;A6NMY6	P07355;A6NMY6	Annexin A2;Putative annexin A2-like protein	ANXA2;ANXA2P2	703
30.5634	30.638	30.5038	30.8962	28.6997	29.0571	28.9667	28.2772	30.6116	30.2456	30.1056	29.9646				apoptosis;axon guidance;biological regulation;cardiac muscle cell apoptosis;cell cycle;cell cycle process;cell death;cell migration;cell motility;cell surface receptor linked signaling pathway;cellular component assembly;cellular component assembly at cellular level;cellular component movement;cellular component organization;cellular component organization at cellular level;cellular component org…	adenyl deoxyribonucleotide binding;adenyl nucleotide binding;adenyl ribonucleotide binding;antigen binding;ATP binding;ATPase activity;binding;catalytic activity;CTP binding;dATP binding;deoxyribonucleotide binding;enzyme binding;enzyme regulator activity;GTP binding;GTPase binding;guanyl nucleotide binding;guanyl ribonucleotide binding;hydrolase activity;hydrolase activity, acting on acid anhydr…	apical plasma membrane;basolateral plasma membrane;brush border membrane;cell body;cell part;cell projection;cell projection membrane;cell projection part;cell surface;cytoplasm;cytoplasmic membrane-bounded vesicle;cytoplasmic membrane-bounded vesicle lumen;cytoplasmic part;cytoplasmic vesicle;cytoplasmic vesicle part;cytosol;endocytic vesicle lumen;extracellular matrix;extracellular membrane-bou…	cell body;cell part;cell projection;cell surface;cytoplasm;cytoplasmic membrane-bounded vesicle;cytosol;extracellular matrix;extracellular organelle;extracellular region;intracellular membrane-bounded organelle;intracellular organelle;macromolecular complex;membrane;mitochondrion;neuron projection;neuronal cell body;nucleoplasm;nucleus;organelle;plasma membrane;protein complex;vesicle	Antigen processing and presentation;NOD-like receptor signaling pathway;Pathways in cancer;Plant-pathogen interaction;Progesterone-mediated oocyte maturation;Prostate cancer;Protein processing in endoplasmic reticulum	51	32	32	62.8	44.9	44.9	84.659	0	323.31	33665000000	33	618	P07900;Q14568;Q58FG0;Q58FG1	P07900	Heat shock protein HSP 90-alpha	HSP90AA1	713
22.9141	24.0947	24.6555	22.7999	22.419	23.4354	22.3129	23.2945	22.6924	23.0775	22.8819	23.101				anatomical structure morphogenesis;axon guidance;biological adhesion;biological regulation;cell adhesion;cell differentiation;cell morphogenesis;cell morphogenesis involved in differentiation;cell projection organization;cell-cell adhesion;cell-substrate adhesion;cellular component disassembly;cellular component disassembly at cellular level;cellular component morphogenesis;cellular component org…	binding;extracellular matrix structural constituent;glycolipid binding;glycosphingolipid binding;lipid binding;sphingolipid binding;structural molecule activity	basement membrane;cell part;cytoplasmic part;extracellular matrix;extracellular matrix part;extracellular membrane-bounded organelle;extracellular organelle;extracellular region;extracellular region part;extracellular space;extracellular vesicular exosome;intracellular part;laminin complex;laminin-1 complex;laminin-10 complex;laminin-2 complex;laminin-8 complex;macromolecular complex;membrane par…	cell part;extracellular matrix;extracellular organelle;extracellular region;extracellular space;laminin complex;macromolecular complex;organelle;protein complex;vesicle	Amoebiasis;ECM-receptor interaction;Focal adhesion;Pathways in cancer;Small cell lung cancer;Toxoplasmosis	4	4	4	3.8	3.8	3.8	198.04	0	14.741	192830000	74	18	P07942	P07942	Laminin subunit beta-1	LAMB1	715
23.8513	22.9828	24.1884	24.2222	22.6754	23.5469	22.5798	23.2137	23.9425	23.1591	24.1134	22.6565				activation of immune response;activation of innate immune response;amine transport;anatomical structure development;antigen receptor-mediated signaling pathway;axon guidance;B cell homeostasis;B cell receptor signaling pathway;biological adhesion;biological regulation;blood coagulation;cell activation;cell adhesion;cell communication;cell development;cell differentiation;cell migration;cell motil…	adenyl nucleotide binding;adenyl ribonucleotide binding;ATP binding;binding;catalytic activity;enzyme binding;glycolipid binding;glycosphingolipid binding;ion channel binding;kinase activity;lipid binding;molecular transducer activity;non-membrane spanning protein tyrosine kinase activity;nucleotide binding;phosphotransferase activity, alcohol group as acceptor;protein binding;protein kinase acti…	adherens junction;alpha2-beta1 integrin complex;anchoring junction;caveola;cell junction;cell part;cell projection;cell-substrate adherens junction;cell-substrate junction;cytoplasm;cytoplasmic membrane-bounded vesicle;cytoplasmic part;cytoplasmic vesicle;cytoskeletal part;cytoskeleton;cytosol;extracellular membrane-bounded organelle;extracellular organelle;extracellular region part;extracellular…	cell part;cell projection;cytoplasm;cytoplasmic membrane-bounded vesicle;cytoskeleton;cytosol;extracellular organelle;Golgi apparatus;intracellular membrane-bounded organelle;intracellular non-membrane-bounded organelle;intracellular organelle;lysosome;macromolecular complex;membrane;nucleus;organelle;plasma membrane;protein complex;receptor complex;vacuole;vesicle	B cell receptor signaling pathway;Chemokine signaling pathway;Epithelial cell signaling in Helicobacter pylori infection;Fc epsilon RI signaling pathway;Fc gamma R-mediated phagocytosis;Long-term depression	7	6	6	17.8	16.2	16.2	58.573	0	8.3311	306600000	27	13	P07948;P08631	P07948	Tyrosine-protein kinase Lyn	LYN	717
24.103	25.2289	26.0111	24.7731	22.0853	23.0584	23.1229	21.5998	23.5983	23.0905	22.9482	23.8763				activation of MAPK activity;anatomical structure development;anatomical structure formation involved in morphogenesis;anatomical structure morphogenesis;angiogenesis;behavior;behavioral response to pain;biological adhesion;biological regulation;blood coagulation;carbohydrate metabolic process;cartilage development;cartilage development involved in endochondral bone morphogenesis;cell activation;c…	binding;calcium ion binding;carbohydrate binding;cation binding;collagen binding;collagen V binding;cytokine binding;extracellular matrix binding;fibrinogen binding;fibroblast growth factor binding;fibronectin binding;glycoprotein binding;glycosaminoglycan binding;growth factor binding;heparin binding;identical protein binding;integrin binding;ion binding;laminin binding;lipid binding;lipoprotein…	cell part;cell surface;cytoplasmic membrane-bounded vesicle;cytoplasmic membrane-bounded vesicle lumen;cytoplasmic part;cytoplasmic vesicle;cytoplasmic vesicle part;endoplasmic reticulum;endoplasmic reticulum lumen;endoplasmic reticulum part;external side of plasma membrane;extracellular matrix;extracellular membrane-bounded organelle;extracellular organelle;extracellular region;extracellular reg…	cell part;cell surface;cytoplasmic membrane-bounded vesicle;endoplasmic reticulum;extracellular matrix;extracellular organelle;extracellular region;extracellular space;intracellular membrane-bounded organelle;intracellular organelle;macromolecular complex;organelle;protein complex;vesicle	ECM-receptor interaction;Focal adhesion;Malaria;Phagosome;TGF-beta signaling pathway	31	5	5	30.9	6.9	6.9	129.38	0	24.302	330890000	62	20	P07996	P07996	Thrombospondin-1	THBS1	719
28.1664	28.1109	29.0809	28.8422	23.7824	27.1038	27.0667	22.4727	28.8802	28.4617	28.2566	28.5559				actin cytoskeleton organization;actin cytoskeleton reorganization;actin filament-based process;anatomical structure development;anatomical structure morphogenesis;axonogenesis;biological regulation;brain development;cell part morphogenesis;cell projection morphogenesis;cell projection organization;cell surface receptor linked signaling pathway;cellular component assembly;cellular component morpho…	adenyl nucleotide binding;adenyl ribonucleotide binding;ATP binding;binding;catalytic activity;enzyme binding;growth factor binding;hormone binding;identical protein binding;insulin binding;insulin receptor binding;insulin receptor substrate binding;insulin-like growth factor binding;insulin-like growth factor I binding;insulin-like growth factor-activated receptor activity;kinase activity;kinase…	caveola;cell part;cell projection;integral to membrane;integral to plasma membrane;intracellular membrane-bounded organelle;intracellular organelle;intracellular part;intrinsic to membrane;intrinsic to plasma membrane;macromolecular complex;membrane;membrane part;membrane raft;membrane-bounded organelle;neuron projection;organelle;plasma membrane;plasma membrane part;protein complex;receptor comp…	cell part;cell projection;intracellular membrane-bounded organelle;intracellular organelle;macromolecular complex;membrane;neuron projection;organelle;plasma membrane;protein complex;receptor complex	Adherens junction;Endocytosis;Focal adhesion;Glioma;Long-term depression;Melanoma;Oocyte meiosis;Pathways in cancer;Progesterone-mediated oocyte maturation;Prostate cancer;Regulation of actin cytoskeleton	44	40	40	42.2	40	40	154.79	0	261.95	8279100000	67	280	P08069;P14616	P08069	Insulin-like growth factor 1 receptor;Insulin-like growth factor 1 receptor alpha chain;Insulin-like growth factor 1 receptor beta chain	IGF1R	721
23.7586	25.1887	25.7598	25.7903	23.5324	25.8255	23.0603	25.4783	25.4154	26.4738	26.1246	26.2601				anatomical structure formation involved in morphogenesis;angiogenesis;apical junction assembly;apoptosis;axon guidance;biological adhesion;biological regulation;blood coagulation;cell activation;cell adhesion;cell death;cell junction assembly;cell junction organization;cell migration;cell motility;cell-cell junction assembly;cell-cell junction organization;cellular component assembly;cellular com…	binding;catalytic activity;GDP binding;GTP binding;GTPase activity;guanyl nucleotide binding;guanyl ribonucleotide binding;hydrolase activity;hydrolase activity, acting on acid anhydrides;hydrolase activity, acting on acid anhydrides, in phosphorus-containing anhydrides;molecular transducer activity;nucleoside-triphosphatase activity;nucleotide binding;purine nucleotide binding;purine ribonucleos…	adherens junction;anchoring junction;cell division site part;cell junction;cell part;cell-substrate adherens junction;cell-substrate junction;cleavage furrow;cytoplasmic part;cytosol;early endosome;endosomal part;endosome;endosome membrane;extracellular membrane-bounded organelle;extracellular organelle;extracellular region part;extracellular vesicular exosome;focal adhesion;intracellular membran…	cell part;cytosol;endosome;extracellular organelle;intracellular membrane-bounded organelle;intracellular organelle;membrane;nucleus;organelle;plasma membrane;vesicle		10	2	2	65.8	18.7	18.7	22.006	0	24.044	1086900000	8	41	P08134;P62745	P08134	Rho-related GTP-binding protein RhoC	RHOC	724
31.3466	31.2937	32.159	31.8322	26.8767	24.0985	23.7847	26.4478	31.3719	31.5117	31.7305	31.8244				activation of immune response;adaptive immune response;adaptive immune response based on somatic recombination of immune receptors built from immunoglobulin superfamily domains;biological regulation;calcium ion homeostasis;cation homeostasis;CD4-positive, alpha-beta T cell cytokine production;cellular calcium ion homeostasis;cellular cation homeostasis;cellular chemical homeostasis;cellular dival…	binding;lipid binding;receptor activity;viral receptor activity	anchored to membrane;cell part;cell surface;extracellular membrane-bounded organelle;extracellular organelle;extracellular region;extracellular region part;extracellular vesicular exosome;integral to membrane;integral to plasma membrane;intrinsic to membrane;intrinsic to plasma membrane;membrane;membrane part;membrane raft;membrane-bounded organelle;membrane-bounded vesicle;organelle;plasma membr…	cell part;cell surface;extracellular organelle;extracellular region;membrane;organelle;plasma membrane;vesicle	Complement and coagulation cascades;Hematopoietic cell lineage;Viral myocarditis	35	35	35	60.9	60.9	60.9	41.4	0	323.31	68355000000	23	655	P08174	P08174	Complement decay-accelerating factor	CD55	725
28.0631	27.0105	27.7744	27.5009	22.819	22.3083	23.3809	27.0988	25.9645	24.8189	25.5011	24.1415				cell cycle process;cell proliferation;cellular lipid metabolic process;cellular metabolic process;cellular process;drug transmembrane transport;drug transport;establishment of localization;G2/M transition of mitotic cell cycle;lipid metabolic process;metabolic process;primary metabolic process;response to chemical stimulus;response to drug;response to stimulus;small molecule metabolic process;ste…	active transmembrane transporter activity;adenyl nucleotide binding;adenyl ribonucleotide binding;ATP binding;ATPase activity;ATPase activity, coupled;ATPase activity, coupled to movement of substances;ATPase activity, coupled to transmembrane movement of substances;binding;catalytic activity;drug transmembrane transporter activity;hydrolase activity;hydrolase activity, acting on acid anhydrides;…	cell junction;cell part;cell surface;cell-cell junction;extracellular membrane-bounded organelle;extracellular organelle;extracellular region part;extracellular vesicular exosome;integral to membrane;integral to plasma membrane;intercellular canaliculus;intrinsic to membrane;intrinsic to plasma membrane;membrane;membrane part;membrane-bounded organelle;membrane-bounded vesicle;organelle;plasma me…	cell part;cell surface;extracellular organelle;membrane;organelle;plasma membrane;vesicle	ABC transporters;Bile secretion	25	25	25	25.6	25.6	25.6	141.48	0	169.99	3123200000	64	103	P08183;P21439	P08183	Multidrug resistance protein 1	ABCB1	726
31.963	31.8834	32.4952	32.4263	25.8662	26.3891	26.1096	24.791	34.0709	33.3907	33.5551	33.8701				amine transport;amino acid import;amino acid transport;aromatic amino acid transport;biological regulation;blood coagulation;branched-chain aliphatic amino acid transport;calcium ion transport;carbohydrate metabolic process;carboxylic acid transport;cation transport;cell growth;cell migration;cell motility;cellular component movement;cellular process;coagulation;divalent inorganic cation transpor…	active transmembrane transporter activity;amine transmembrane transporter activity;amino acid transmembrane transporter activity;antiporter activity;binding;calcium ion transmembrane transporter activity;calcium:cation antiporter activity;calcium:sodium antiporter activity;carboxylic acid transmembrane transporter activity;catalytic activity;cation binding;cation transmembrane transporter activit…	apical plasma membrane;cell part;cell surface;cytoplasm;cytoplasmic membrane-bounded vesicle;cytoplasmic part;cytoplasmic vesicle;extracellular membrane-bounded organelle;extracellular organelle;extracellular region part;extracellular vesicular exosome;integral to membrane;intracellular membrane-bounded organelle;intracellular organelle;intracellular organelle part;intracellular part;intrinsic to…	cell part;cell surface;cytoplasm;cytoplasmic membrane-bounded vesicle;extracellular organelle;intracellular membrane-bounded organelle;intracellular organelle;membrane;nucleoplasm;nucleus;organelle;plasma membrane;vesicle	Protein digestion and absorption	43	43	43	56.2	56.2	56.2	67.993	0	323.31	184060000000	29	1019	P08195	P08195	4F2 cell-surface antigen heavy chain	SLC3A2	727
25.7742	26.0015	26.3004	26.6621	22.6458	23.9927	26.0355	26.1171	25.2456	25.5128	26.0779	26.18				alcohol catabolic process;alcohol metabolic process;anatomical structure homeostasis;biological regulation;carbohydrate catabolic process;carbohydrate homeostasis;carbohydrate metabolic process;carbohydrate phosphorylation;catabolic process;cellular carbohydrate catabolic process;cellular carbohydrate metabolic process;cellular component assembly;cellular component organization;cellular component…	6-phosphofructokinase activity;adenyl nucleotide binding;adenyl ribonucleotide binding;ATP binding;binding;carbohydrate binding;carbohydrate kinase activity;catalytic activity;cation binding;enzyme binding;fructose binding;identical protein binding;ion binding;kinase activity;kinase binding;metal ion binding;monosaccharide binding;nucleotide binding;phosphofructokinase activity;phosphotransferase…	6-phosphofructokinase complex;apical plasma membrane;cell part;cytoplasmic part;cytosol;cytosolic part;extracellular membrane-bounded organelle;extracellular organelle;extracellular region part;extracellular vesicular exosome;intracellular part;macromolecular complex;membrane part;membrane-bounded organelle;membrane-bounded vesicle;organelle;plasma membrane part;protein complex;vesicle	cell part;cytosol;extracellular organelle;macromolecular complex;organelle;protein complex;vesicle	Fructose and mannose metabolism;Galactose metabolism;Glycolysis / Gluconeogenesis;Methane metabolism;Pentose phosphate pathway	17	15	15	34.2	31.9	31.9	85.182	0	158.95	1504900000	33	62	P08237	P08237	ATP-dependent 6-phosphofructokinase, muscle type	PFKM	729
31.7824	30.8775	31.9876	31.2885	23.927	24.3471	23.4302	23.0479	31.8471	30.3609	30.3384	30.4379				activation of MAPK activity;adult behavior;anatomical structure development;anatomical structure morphogenesis;axon guidance;behavior;biological regulation;brain development;branching morphogenesis of a tube;carbohydrate homeostasis;cell communication;cell differentiation;cell migration;cell morphogenesis;cell morphogenesis involved in differentiation;cell motility;cell proliferation;cell surface…	adenyl nucleotide binding;adenyl ribonucleotide binding;ATP binding;binding;catalytic activity;enzyme binding;hepatocyte growth factor-activated receptor activity;kinase activity;molecular transducer activity;nucleotide binding;phosphatase binding;phosphotransferase activity, alcohol group as acceptor;protein binding;protein kinase activity;protein phosphatase binding;protein tyrosine kinase acti…	basal plasma membrane;cell part;cell surface;extracellular region;integral to membrane;integral to plasma membrane;intrinsic to membrane;intrinsic to plasma membrane;membrane;membrane part;plasma membrane;plasma membrane part	cell part;cell surface;extracellular region;membrane;plasma membrane	Adherens junction;Axon guidance;Bacterial invasion of epithelial cells;Cytokine-cytokine receptor interaction;Endocytosis;Epithelial cell signaling in Helicobacter pylori infection;Focal adhesion;Malaria;Melanoma;Pathways in cancer;Renal cell carcinoma	72	72	71	63.4	63.4	62.8	155.54	0	323.31	50142000000	67	914	P08581	P08581	Hepatocyte growth factor receptor	MET	738
30.5173	29.909	30.6959	30.2854	22.1396	23.0242	23.2633	22.7542	30.9111	29.8811	29.8801	29.9994				biological regulation;cation homeostasis;chemical homeostasis;homeostatic process;ion homeostasis;iron ion homeostasis;positive regulation of biological process;positive regulation of cellular component organization;positive regulation of cellular process;positive regulation of extracellular matrix disassembly;positive regulation of plasminogen activation;positive regulation of protein processing…	binding;cation binding;ion binding;iron ion binding;metal ion binding;transition metal ion binding	anchored to membrane;anchored to plasma membrane;cell part;cell surface;extracellular membrane-bounded organelle;extracellular organelle;extracellular region part;extracellular space;extracellular vesicular exosome;integral to membrane;integral to plasma membrane;intrinsic to membrane;intrinsic to plasma membrane;membrane part;membrane-bounded organelle;membrane-bounded vesicle;organelle;plasma m…	cell part;cell surface;extracellular organelle;extracellular space;organelle;vesicle		37	37	37	73.3	73.3	73.3	80.214	0	323.31	27921000000	42	490	P08582	P08582	Melanotransferrin	MFI2	739
28.3741	25.527	26.5734	26.1376	22.7454	22.8294	22.3668	23.4567	28.3298	25.0777	24.3953	25.6089				anatomical structure formation involved in morphogenesis;angiogenesis;axon guidance;behavior;biological adhesion;biological regulation;blood coagulation;cell adhesion;cell adhesion mediated by integrin;cell differentiation;cell junction assembly;cell junction organization;cell migration;cell motility;cell surface receptor linked signaling pathway;cell-cell adhesion;cell-cell adhesion mediated by …	binding;cation binding;cytokine receptor binding;growth factor receptor binding;ion binding;metal ion binding;platelet-derived growth factor receptor binding;protein binding;receptor binding;vascular endothelial growth factor receptor 2 binding;vascular endothelial growth factor receptor binding	adherens junction;alphav-beta3 integrin-vitronectin complex;anchoring junction;cell junction;cell part;cell projection;cell surface;cell-substrate adherens junction;cell-substrate junction;cytoplasm;external side of plasma membrane;focal adhesion;integrin complex;intracellular part;macromolecular complex;membrane;membrane part;plasma membrane;plasma membrane part;protein complex;receptor complex;…	cell part;cell projection;cell surface;cytoplasm;macromolecular complex;membrane;plasma membrane;protein complex;receptor complex;synapse	Arrhythmogenic right ventricular cardiomyopathy (ARVC);Bacterial invasion of epithelial cells;Dilated cardiomyopathy;ECM-receptor interaction;Focal adhesion;Hematopoietic cell lineage;Hypertrophic cardiomyopathy (HCM);Phagosome;Regulation of actin cytoskeleton;Shigellosis	17	17	17	25.5	25.5	25.5	114.54	0	178.77	3415200000	40	71	P08648	P08648	Integrin alpha-5;Integrin alpha-5 heavy chain;Integrin alpha-5 light chain	ITGA5	741
26.6725	26.7213	26.6615	26.9267	23.3451	24.63	24.3749	22.01	26.435	26.3583	26.4407	26.0547				aging;anatomical structure development;behavior;biological regulation;blood coagulation;calcium ion homeostasis;cAMP-mediated signaling;cation homeostasis;cell activation;cell communication;cell cycle;cell development;cell division;cell projection organization;cell proliferation;cell surface receptor linked signaling pathway;cell-cell signaling;cellular calcium ion homeostasis;cellular cation hom…	acyl binding;binding;catalytic activity;cation binding;corticotropin-releasing hormone receptor 1 binding;corticotropin-releasing hormone receptor binding;enzyme binding;GDP binding;G-protein beta/gamma-subunit complex binding;G-protein coupled photoreceptor activity;G-protein coupled receptor activity;G-protein-coupled receptor binding;GTP binding;GTPase activity;guanyl nucleotide binding;guanyl…	acrosomal vesicle;apical plasma membrane;axoneme;cell body;cell part;cell projection;cell projection part;centrosome;cilium;cilium part;cytoplasm;cytoplasmic membrane-bounded vesicle;cytoplasmic part;cytoplasmic vesicle;cytoskeletal part;cytosol;extracellular membrane-bounded organelle;extracellular organelle;extracellular region part;extracellular vesicular exosome;extrinsic to internal side of …	cell body;cell part;cell projection;centrosome;cilium;cytoplasm;cytoplasmic membrane-bounded vesicle;cytosol;extracellular organelle;Golgi apparatus;intracellular membrane-bounded organelle;intracellular non-membrane-bounded organelle;intracellular organelle;macromolecular complex;membrane;microtubule organizing center;midbody;neuron projection;neuronal cell body;organelle;photoreceptor inner seg…	Axon guidance;Chagas disease (American trypanosomiasis);Chemokine signaling pathway;Gap junction;Gastric acid secretion;Leukocyte transendothelial migration;Long-term depression;Melanogenesis;Phototransduction;Progesterone-mediated oocyte maturation;Tight junction;Toxoplasmosis	14	9	9	53.4	38.4	38.4	40.532	0	121.94	2158600000	15	78	P08754;P11488;P19087;A8MTJ3;P09471	P08754	Guanine nucleotide-binding protein G(k) subunit alpha	GNAI3	743
26.1328	26.2572	26.3974	26.8048	22.3932	22.8081	22.2231	23.1142	25.9572	25.4226	25.652	25.4428				biological regulation;blood coagulation;cellular process;cellular response to stimulus;coagulation;hemostasis;multicellular organismal process;negative regulation of apoptosis;negative regulation of biological process;negative regulation of catalytic activity;negative regulation of cell death;negative regulation of cellular process;negative regulation of coagulation;negative regulation of molecul…	binding;calcium ion binding;calcium-dependent phospholipid binding;cation binding;enzyme inhibitor activity;enzyme regulator activity;ion binding;lipase inhibitor activity;lipid binding;metal ion binding;phospholipase inhibitor activity;phospholipid binding	adherens junction;anchoring junction;blood microparticle;cell junction;cell part;cell-substrate adherens junction;cell-substrate junction;cytoplasm;endothelial microparticle;external side of plasma membrane;extracellular membrane-bounded organelle;extracellular organelle;extracellular region part;extracellular vesicular exosome;focal adhesion;intracellular;intracellular part;membrane;membrane par…	cell part;cytoplasm;extracellular organelle;intracellular;membrane;organelle;vesicle		14	14	14	49.1	49.1	49.1	35.936	0	28.625	1554400000	22	65	P08758	P08758	Annexin A5	ANXA5	744
28.2258	28.3238	27.8812	28.5746	28.0991	28.0442	27.8361	27.5637	27.8309	27.7546	27.7882	27.7256				biological adhesion;biosynthetic process;catabolic process;cell adhesion;cellular biosynthetic process;cellular catabolic process;cellular component assembly;cellular component assembly at cellular level;cellular component disassembly;cellular component disassembly at cellular level;cellular component organization;cellular component organization at cellular level;cellular component organization o…	binding;laminin receptor activity;receptor activity;ribonucleoprotein binding;ribosome binding;structural constituent of ribosome;structural molecule activity	90S preribosome;cell part;cytoplasm;cytoplasmic part;cytosol;cytosolic small ribosomal subunit;extracellular membrane-bounded organelle;extracellular organelle;extracellular region part;extracellular vesicular exosome;intracellular membrane-bounded organelle;intracellular organelle;intracellular organelle part;intracellular part;macromolecular complex;membrane;membrane-bounded organelle;membrane-…	cell part;cytoplasm;cytosol;extracellular organelle;intracellular membrane-bounded organelle;intracellular organelle;macromolecular complex;membrane;nucleus;organelle;plasma membrane;preribosome;ribonucleoprotein complex;small ribosomal subunit;vesicle	Ribosome	14	14	14	58.6	58.6	58.6	32.854	0	287.02	6993200000	13	166	P08865	P08865	40S ribosomal protein SA	RPSA	745
25.8482	26.1563	26.7206	26.095	22.7961	22.5965	23.0931	23.7437	25.7401	26.0995	26.8151	26.6724				biological adhesion;biological regulation;blood coagulation;cell activation;cell adhesion;cell migration;cell motility;cell-matrix adhesion;cell-substrate adhesion;cellular component movement;cellular localization;cellular macromolecule localization;cellular pigment accumulation;cellular pigmentation;cellular process;cellular protein localization;cellular response to stimulus;coagulation;developm…		cell part;cell surface;cytoplasmic membrane-bounded vesicle;cytoplasmic part;cytoplasmic vesicle;cytoplasmic vesicle membrane;cytoplasmic vesicle part;endosomal part;endosome lumen;endosome membrane;extracellular membrane-bounded organelle;extracellular organelle;extracellular region part;extracellular vesicular exosome;integral to membrane;integral to plasma membrane;intracellular membrane-bound…	cell part;cell surface;cytoplasmic membrane-bounded vesicle;extracellular organelle;intracellular membrane-bounded organelle;intracellular organelle;membrane;organelle;plasma membrane;vesicle	Lysosome	4	4	4	13.4	13.4	13.4	25.636	0	50.776	1614800000	7	19	P08962	P08962	CD63 antigen	CD63	747
24.1874	25.1568	24.7551	25.0449	23.0838	23.1907	24.0943	22.8194	25.4853	25.5015	25.6396	24.7144				anatomical structure development;apoptosis;base-excision repair, DNA ligation;biological regulation;catabolic process;cell activation;cell chemotaxis;cell death;cell migration;cell motility;cell projection organization;cellular catabolic process;cellular component assembly;cellular component assembly at cellular level;cellular component disassembly;cellular component disassembly at cellular level…	binding;chemoattractant activity;chromatin binding;cytokine activity;damaged DNA binding;DNA bending activity;DNA binding;double-stranded DNA binding;nucleic acid binding;nucleic acid binding transcription factor activity;protein binding;RAGE receptor binding;receptor binding;regulatory region DNA binding;regulatory region nucleic acid binding;repressing transcription factor binding;sequence-spec…	cell part;cell surface;chromosome;condensed chromosome;cytoplasm;cytoplasmic part;extracellular region;extracellular region part;extracellular space;intracellular membrane-bounded organelle;intracellular non-membrane-bounded organelle;intracellular organelle;intracellular organelle part;intracellular part;macromolecular complex;membrane-bounded organelle;non-membrane-bounded organelle;nuclear par…	cell part;cell surface;chromosome;cytoplasm;extracellular region;extracellular space;intracellular membrane-bounded organelle;intracellular non-membrane-bounded organelle;intracellular organelle;macromolecular complex;nucleoplasm;nucleus;organelle;protein complex	Base excision repair	9	9	9	41.4	41.4	41.4	24.893	0	25.985	758680000	6	26	P09429;B2RPK0;P26583	P09429	High mobility group protein B1	HMGB1	753
29.4129	30.292	29.5575	30.2091	22.4366	22.7786	24.8204	24.3443	28.8736	29.3071	29.6141	29.1975				biological regulation;cell differentiation;cellular developmental process;cellular process;cellular response to stimulus;developmental process;epithelial cell differentiation;negative regulation of apoptosis;negative regulation of biological process;negative regulation of catalytic activity;negative regulation of cell death;negative regulation of cellular process;negative regulation of cytokine s…	binding;calcium ion binding;calcium-dependent phospholipid binding;calcium-dependent protein binding;cation binding;enzyme inhibitor activity;enzyme regulator activity;identical protein binding;ion binding;lipase inhibitor activity;lipid binding;metal ion binding;NF-kappaB binding;phospholipase inhibitor activity;phospholipid binding;protein binding;transcription factor binding	cell part;cell surface;cytoplasm;cytoplasmic part;extracellular membrane-bounded organelle;extracellular organelle;extracellular region part;extracellular vesicular exosome;intracellular membrane-bounded organelle;intracellular organelle;intracellular organelle part;intracellular part;membrane;membrane-bounded organelle;membrane-bounded vesicle;nuclear membrane;nuclear part;nucleus;organelle;orga…	cell part;cell surface;cytoplasm;extracellular organelle;intracellular membrane-bounded organelle;intracellular organelle;membrane;nucleus;organelle;plasma membrane;vesicle		34	34	34	82.1	82.1	82.1	35.882	0	323.31	18741000000	22	239	P09525	P09525	Annexin A4	ANXA4	756
27.7635	27.4634	26.8715	27.331	25.0902	25.4563	25.0618	22.7198	28.1259	27.5851	27.8251	27.8656				adult behavior;adult locomotory behavior;aging;anatomical structure development;anatomical structure morphogenesis;axonogenesis;behavior;biological regulation;catabolic process;cell communication;cell differentiation;cell part morphogenesis;cell projection morphogenesis;cell projection organization;cell-cell signaling;cellular catabolic process;cellular component morphogenesis;cellular component …	2',3'-cyclic-nucleotide 3'-phosphodiesterase activity;binding;catalytic activity;cyclic nucleotide binding;cyclic-nucleotide phosphodiesterase activity;hydrolase activity;hydrolase activity, acting on ester bonds;nucleic acid binding;nucleotide binding;phosphoric diester hydrolase activity;phosphoric ester hydrolase activity;RNA binding	cell part;cell projection;cytoplasm;cytoplasmic membrane-bounded vesicle;cytoplasmic part;cytoplasmic vesicle;cytoskeletal part;extracellular membrane-bounded organelle;extracellular organelle;extracellular region part;extracellular space;extracellular vesicular exosome;intracellular membrane-bounded organelle;intracellular organelle;intracellular organelle part;intracellular part;macromolecular …	cell part;cell projection;cytoplasm;cytoplasmic membrane-bounded vesicle;extracellular organelle;extracellular space;intracellular membrane-bounded organelle;intracellular organelle;macromolecular complex;membrane;microvillus;nucleoplasm;nucleus;organelle;plasma membrane;protein complex;pseudopodium;vesicle		18	18	18	46.8	46.8	46.8	47.578	0	211.75	4492300000	27	148	P09543	P09543	2,3-cyclic-nucleotide 3-phosphodiesterase	CNP	757
24.4995	22.714	24.1912	24.7404	23.1388	22.661	21.4296	22.016	24.8657	22.1893	24.6263	24.1226				anatomical structure formation involved in morphogenesis;angiogenesis;biological regulation;catabolic process;cation homeostasis;cell communication;cell death;cell proliferation;cellular catabolic process;cellular cation homeostasis;cellular chemical homeostasis;cellular component assembly;cellular component organization;cellular component organization or biogenesis;cellular homeostasis;cellular …	binding;catalytic activity;cation binding;enzyme binding;heme binding;heme oxygenase (decyclizing) activity;hydrolase activity;hydrolase activity, acting on ester bonds;identical protein binding;ion binding;iron ion binding;lipase activity;metal ion binding;molecular transducer activity;oxidoreductase activity;oxidoreductase activity, acting on paired donors, with incorporation or reduction of mo…	caveola;cell part;cytoplasmic part;cytosol;endoplasmic reticulum;endoplasmic reticulum membrane;endoplasmic reticulum part;extracellular region part;extracellular space;intracellular membrane-bounded organelle;intracellular non-membrane-bounded organelle;intracellular organelle;intracellular organelle part;intracellular part;membrane;membrane part;membrane raft;membrane-bounded organelle;non-memb…	cell part;cytosol;endoplasmic reticulum;extracellular space;intracellular membrane-bounded organelle;intracellular non-membrane-bounded organelle;intracellular organelle;membrane;nucleolus;nucleus;organelle	Mineral absorption;Porphyrin and chlorophyll metabolism	7	7	7	34.4	34.4	34.4	32.818	0	16.264	504090000	14	14	P09601	P09601	Heme oxygenase 1	HMOX1	758
24.1061	24.7193	25.0896	23.7477	21.9783	22.5541	22.9257	22.9576	24.0619	22.5288	22.1958	24.3005				cellular metabolic process;cellular process;dephosphorylation;metabolic process;phosphate-containing compound metabolic process;phosphorus metabolic process	alkaline phosphatase activity;binding;catalytic activity;cation binding;enzyme binding;hydrolase activity;hydrolase activity, acting on ester bonds;ion binding;magnesium ion binding;metal ion binding;phosphatase activity;phosphoric ester hydrolase activity;protease binding;protein binding;transition metal ion binding;zinc ion binding	anchored to membrane;cell part;integral to membrane;intrinsic to membrane;membrane;membrane part;plasma membrane	cell part;membrane;plasma membrane	Aminobenzoate degradation;Folate biosynthesis;Two-component system	12	5	5	31.8	17.8	17.8	56.811	0	24.036	238530000	24	27	P09923	P09923	Intestinal-type alkaline phosphatase	ALPI	766
25.0626	25.2337	25.5935	22.7596	23.4365	23.5199	23.6388	22.9098	22.441	25.7132	22.3671	21.8104				activation of immune response;biological regulation;complement activation;complement activation, classical pathway;defense response;detection of biotic stimulus;detection of chemical stimulus;detection of molecule of bacterial origin;detection of stimulus;humoral immune response;immune effector process;immune response;immune system process;inflammatory response;innate immune response;macromolecul…	binding;carbohydrate binding;complement binding;complement component C1q binding;endopeptidase inhibitor activity;endopeptidase regulator activity;enzyme inhibitor activity;enzyme regulator activity;opsonin binding;peptidase inhibitor activity;peptidase regulator activity;protein binding	blood microparticle;cell part;extracellular membrane-bounded organelle;extracellular organelle;extracellular region;extracellular region part;extracellular space;extracellular vesicular exosome;membrane;membrane-bounded organelle;membrane-bounded vesicle;organelle;other organism cell;other organism part;plasma membrane;vesicle	cell part;extracellular organelle;extracellular region;extracellular space;membrane;organelle;plasma membrane;vesicle	Complement and coagulation cascades;Staphylococcus aureus infection;Systemic lupus erythematosus	9	1	1	5.5	1.3	1.3	192.78	0	33.49	669350000	81	13	P0C0L4;P0C0L5	P0C0L4;P0C0L5	Complement C4-A;Complement C4 beta chain;Complement C4-A alpha chain;C4a anaphylatoxin;C4b-A;C4d-A;Complement C4 gamma chain;Complement C4-B;Complement C4-B alpha chain;C4b-B;C4d-B	C4A;C4B	769
32.3292	32.6768	32.5904	32.8352	28.8324	29.3233	28.9472	28.4239	33.2232	33.1075	33.4258	33.509				antigen processing and presentation;antigen processing and presentation of exogenous antigen;antigen processing and presentation of exogenous peptide antigen;antigen processing and presentation of exogenous peptide antigen via MHC class I;antigen processing and presentation of exogenous peptide antigen via MHC class I, TAP-dependent;antigen processing and presentation of exogenous peptide antigen…	antigen binding;binding;peptide antigen binding;peptide binding	cell part;cell surface;coated vesicle membrane;cytoplasmic part;cytoplasmic vesicle membrane;cytoplasmic vesicle part;early endosome membrane;endocytic vesicle membrane;endoplasmic reticulum;endoplasmic reticulum part;endosomal part;endosome membrane;ER to Golgi transport vesicle membrane;extracellular membrane-bounded organelle;extracellular organelle;extracellular region part;extracellular vesi…	cell part;cell surface;endoplasmic reticulum;extracellular organelle;Golgi apparatus;intracellular membrane-bounded organelle;intracellular organelle;macromolecular complex;membrane;MHC protein complex;organelle;plasma membrane;protein complex;vesicle	Allograft rejection;Antigen processing and presentation;Autoimmune thyroid disease;Cell adhesion molecules (CAMs);Endocytosis;Graft-versus-host disease;Natural killer cell mediated cytotoxicity;Phagosome;Type I diabetes mellitus;Viral myocarditis	19	19	11	55.5	55.5	37.7	40.648	0	323.31	174370000000	17	637	P10321	P10321	HLA class I histocompatibility antigen, Cw-7 alpha chain	HLA-C	776
26.6217	26.3094	26.9938	26.4562	23.5063	22.0794	22.2489	22.6583	27.1193	26.5886	26.486	26.7895				anatomical structure development;biological adhesion;biological regulation;cell adhesion;cell differentiation;cell migration;cell motility;cell surface receptor linked signaling pathway;cell-cell adhesion;cellular component assembly;cellular component assembly at cellular level;cellular component movement;cellular component organization;cellular component organization at cellular level;cellular c…	binding;carbohydrate binding;catalytic activity;cell adhesion molecule binding;glycosaminoglycan binding;heparin binding;hydrolase activity;hydrolase activity, acting on ester bonds;molecular transducer activity;pattern binding;phosphatase activity;phosphoprotein phosphatase activity;phosphoric ester hydrolase activity;polysaccharide binding;protein binding;protein tyrosine phosphatase activity;r…	cell part;extracellular membrane-bounded organelle;extracellular organelle;extracellular region part;extracellular vesicular exosome;integral to membrane;integral to plasma membrane;intrinsic to membrane;intrinsic to plasma membrane;membrane part;membrane-bounded organelle;membrane-bounded vesicle;organelle;plasma membrane part;vesicle	cell part;extracellular organelle;organelle;vesicle	Adherens junction;Cell adhesion molecules (CAMs);Insulin signaling pathway	24	24	24	20.1	20.1	20.1	212.88	0	81.071	2129900000	101	84	P10586;P23468;Q13332	P10586	Receptor-type tyrosine-protein phosphatase F	PTPRF	779
25.2607	24.7296	25.6593	25.4199	22.1765	22.9596	22.4139	22.4308	24.5991	21.8645	23.8243	22.1356				cellular metabolic process;cellular process;dephosphorylation;metabolic process;phosphate-containing compound metabolic process;phosphorus metabolic process	alkaline phosphatase activity;binding;catalytic activity;cation binding;hydrolase activity;hydrolase activity, acting on ester bonds;ion binding;metal ion binding;phosphatase activity;phosphoric ester hydrolase activity	anchored to membrane;cell part;intrinsic to membrane;membrane;membrane part;plasma membrane	cell part;membrane;plasma membrane	Aminobenzoate degradation;Folate biosynthesis;Two-component system	25	6	6	67.1	25.2	25.2	57.376	0	42.167	655820000	27	16	P10696	P10696	Alkaline phosphatase, placental-like	ALPPL2	783
32.2939	32.3846	32.0505	32.4419	29.5666	29.3926	29.6575	28.9854	31.3099	31.4703	31.2387	31.0977				activation of caspase activity;activation of immune response;activation of innate immune response;adaptive immune response;adaptive immune response based on somatic recombination of immune receptors built from immunoglobulin superfamily domains;B cell activation;B cell activation involved in immune response;B cell cytokine production;B cell mediated immunity;B cell proliferation;biological regula…	adenyl nucleotide binding;adenyl ribonucleotide binding;ATP binding;ATPase activity;binding;catalytic activity;chaperone binding;DNA binding;DNA replication origin binding;double-stranded RNA binding;enzyme binding;hydrolase activity;hydrolase activity, acting on acid anhydrides;hydrolase activity, acting on acid anhydrides, in phosphorus-containing anhydrides;lipopolysaccharide binding;nucleic a…	cell part;cell surface;coated pit;coated vesicle;cytoplasm;cytoplasmic membrane-bounded vesicle;cytoplasmic part;cytoplasmic vesicle;cytosol;early endosome;endosome;extracellular membrane-bounded organelle;extracellular organelle;extracellular region part;extracellular space;extracellular vesicular exosome;intracellular membrane-bounded organelle;intracellular organelle;intracellular organelle lu…	cell part;cell surface;cytoplasm;cytoplasmic membrane-bounded vesicle;cytosol;endosome;extracellular organelle;extracellular space;intracellular membrane-bounded organelle;intracellular organelle;macromolecular complex;membrane;mitochondrion;organelle;plasma membrane;protein complex;receptor complex;vesicle	ko05152;RNA degradation;Type I diabetes mellitus	71	71	71	89.7	89.7	89.7	61.054	0	323.31	94487000000	32	1170	P10809	P10809	60 kDa heat shock protein, mitochondrial	HSPD1	785
32.2612	32.2423	31.8487	32.4882	29.6605	29.4943	29.4924	29.2016	31.8886	31.3681	31.4805	31.1813				activation of signaling protein activity involved in unfolded protein response;anatomical structure arrangement;anatomical structure development;biological regulation;blood coagulation;catabolic process;cell activation;cell communication;cellular catabolic process;cellular macromolecule catabolic process;cellular macromolecule metabolic process;cellular metabolic process;cellular process;cellular…	adenyl nucleotide binding;adenyl ribonucleotide binding;ATP binding;ATPase activity;binding;calcium ion binding;catalytic activity;cation binding;chaperone binding;enzyme binding;glycoprotein binding;hydrolase activity;hydrolase activity, acting on acid anhydrides;hydrolase activity, acting on acid anhydrides, in phosphorus-containing anhydrides;ion binding;metal ion binding;misfolded protein bin…	adherens junction;anchoring junction;cell junction;cell part;cell surface;cell-substrate adherens junction;cell-substrate junction;cytoplasmic membrane-bounded vesicle;cytoplasmic part;cytoplasmic vesicle;endoplasmic reticulum;endoplasmic reticulum chaperone complex;endoplasmic reticulum lumen;endoplasmic reticulum membrane;endoplasmic reticulum part;endoplasmic reticulum-Golgi intermediate compa…	cell part;cell surface;cytoplasmic membrane-bounded vesicle;endoplasmic reticulum;extracellular organelle;intracellular membrane-bounded organelle;intracellular organelle;macromolecular complex;membrane;midbody;mitochondrion;nucleus;organelle;plasma membrane;protein complex;vesicle	Prion diseases;Protein export;Protein processing in endoplasmic reticulum	54	54	53	63.9	63.9	63.9	72.332	0	323.31	94883000000	30	1061	P11021	P11021	78 kDa glucose-regulated protein	HSPA5	788
31.7703	31.7632	31.4693	31.8183	30.6434	30.4132	30.3212	30.1419	31.837	31.3005	31.433	31.3508				axon guidance;biological regulation;biosynthetic process;cell communication;cell-cell signaling;cellular biosynthetic process;cellular component disassembly;cellular component disassembly at cellular level;cellular component organization;cellular component organization at cellular level;cellular component organization or biogenesis;cellular component organization or biogenesis at cellular level;c…	adenyl nucleotide binding;adenyl ribonucleotide binding;antigen binding;ATP binding;ATPase activity;ATPase activity, coupled;binding;C3HC4-type RING finger domain binding;catalytic activity;enzyme binding;G-protein-coupled receptor binding;heat shock protein binding;hydrolase activity;hydrolase activity, acting on acid anhydrides;hydrolase activity, acting on acid anhydrides, in phosphorus-contai…	adherens junction;anchoring junction;blood microparticle;cell junction;cell part;cell-substrate adherens junction;cell-substrate junction;clathrin coated vesicle membrane;clathrin sculpted gamma-aminobutyric acid transport vesicle membrane;coated vesicle membrane;cytoplasmic membrane-bounded vesicle;cytoplasmic part;cytoplasmic vesicle;cytoplasmic vesicle membrane;cytoplasmic vesicle part;cytosol…	cell part;cytoplasmic membrane-bounded vesicle;cytosol;extracellular organelle;extracellular space;intracellular;intracellular membrane-bounded organelle;intracellular non-membrane-bounded organelle;intracellular organelle;macromolecular complex;membrane;nucleolus;nucleoplasm;nucleus;organelle;plasma membrane;protein complex;ribonucleoprotein complex;spliceosomal complex;vesicle	Antigen processing and presentation;Endocytosis;MAPK signaling pathway;Measles;Protein processing in endoplasmic reticulum;Spliceosome;Toxoplasmosis	46	45	34	72.8	72.8	57.3	70.897	0	323.31	72511000000	33	1012	P11142	P11142	Heat shock cognate 71 kDa protein	HSPA8	790
26.9513	26.4832	26.655	26.8029	25.9164	25.4993	25.7365	25.298	27.6144	26.6271	27.0978	27.4698				biological regulation;biosynthetic process;carbohydrate biosynthetic process;carbohydrate metabolic process;carbohydrate transmembrane transport;carbohydrate transport;carboxylic acid metabolic process;cation transport;cell communication;cellular biosynthetic process;cellular carbohydrate biosynthetic process;cellular carbohydrate metabolic process;cellular component assembly;cellular component o…	active transmembrane transporter activity;binding;carbohydrate transmembrane transporter activity;cation transmembrane transporter activity;cation:sugar symporter activity;dehydroascorbic acid transporter activity;D-glucose transmembrane transporter activity;glucose transmembrane transporter activity;hexose transmembrane transporter activity;identical protein binding;ion transmembrane transporter…	basolateral plasma membrane;blood microparticle;caveola;cell cortex part;cell junction;cell part;cell-cell junction;cortical actin cytoskeleton;cortical cytoskeleton;cytoplasmic membrane-bounded vesicle;cytoplasmic part;cytoplasmic vesicle;cytoskeletal part;cytoskeleton;cytosol;extracellular membrane-bounded organelle;extracellular organelle;extracellular region part;extracellular vesicular exoso…	cell part;cytoplasmic membrane-bounded vesicle;cytoskeleton;cytosol;extracellular organelle;intracellular membrane-bounded organelle;intracellular non-membrane-bounded organelle;intracellular organelle;membrane;midbody;nucleus;organelle;plasma membrane;vesicle	Adipocytokine signaling pathway;Bile secretion;Pathways in cancer;Renal cell carcinoma	9	9	9	20.1	20.1	20.1	54.083	0	100.89	3059100000	13	95	P11166	P11166	Solute carrier family 2, facilitated glucose transporter member 1	SLC2A1	791
29.4784	28.636	29.1435	28.8326	26.9828	26.8999	27.1192	26.17	28.432	27.3623	28.0096	27.9274				carbohydrate metabolic process;carbohydrate transmembrane transport;carbohydrate transport;carboxylic acid metabolic process;cation transport;cell differentiation;cellular developmental process;cellular ketone metabolic process;cellular metabolic process;cellular process;developmental process;establishment of localization;gamete generation;glucose import;glucose transport;hexose transmembrane tra…	active transmembrane transporter activity;carbohydrate transmembrane transporter activity;cation transmembrane transporter activity;cation:sugar symporter activity;glucose transmembrane transporter activity;hexose transmembrane transporter activity;ion transmembrane transporter activity;monosaccharide transmembrane transporter activity;secondary active transmembrane transporter activity;solute:ca…	cell part;extracellular membrane-bounded organelle;extracellular organelle;extracellular region part;extracellular vesicular exosome;integral to membrane;integral to plasma membrane;intracellular membrane-bounded organelle;intracellular organelle;intracellular part;intrinsic to membrane;intrinsic to plasma membrane;membrane;membrane part;membrane-bounded organelle;membrane-bounded vesicle;nucleus…	cell part;extracellular organelle;intracellular membrane-bounded organelle;intracellular organelle;membrane;nucleus;organelle;plasma membrane;vesicle		9	9	9	14.9	14.9	14.9	53.924	0	159.43	10059000000	10	148	P11169;Q8TDB8	P11169;Q8TDB8	Solute carrier family 2, facilitated glucose transporter member 3;Solute carrier family 2, facilitated glucose transporter member 14	SLC2A3;SLC2A14	792
25.7272	25.9712	25.7288	25.9865	25.3065	21.5085	22.6394	23.2787	25.4659	26.0364	26.469	26.2574				actin cytoskeleton organization;actin cytoskeleton reorganization;actin filament-based process;biological regulation;cell surface receptor linked signaling pathway;cellular component organization;cellular component organization at cellular level;cellular component organization or biogenesis;cellular component organization or biogenesis at cellular level;cellular localization;cellular process;cell…	ATPase binding;binding;catalytic activity;cytoskeletal protein binding;Edg-2 lysophosphatidic acid receptor binding;endothelial differentiation G-protein coupled receptor binding;enzyme binding;GDP binding;G-protein-coupled receptor binding;GTP binding;GTPase activity;guanyl nucleotide binding;guanyl ribonucleotide binding;hydrolase activity;hydrolase activity, acting on acid anhydrides;hydrolase…	adherens junction;anchoring junction;cell division site part;cell junction;cell part;cell surface;cell-substrate adherens junction;cell-substrate junction;cleavage furrow;cytoplasmic part;cytoplasmic vesicle membrane;cytoplasmic vesicle part;extracellular membrane-bounded organelle;extracellular organelle;extracellular region part;extracellular vesicular exosome;focal adhesion;intracellular organ…	cell part;cell surface;extracellular organelle;membrane;midbody;organelle;plasma membrane;vesicle	Pancreatic cancer;Pathways in cancer	7	7	3	49	49	18.4	23.567	0	51.748	1501000000	9	40	P11233	P11233	Ras-related protein Ral-A	RALA	797
26.7561	26.2276	26.4176	27.0839	25.7813	25.9649	25.8758	26.22	25.5427	25.8601	26.3082	25.8284				autophagic cell death;autophagy;biological regulation;catabolic process;cell death;cellular catabolic process;cellular metabolic process;cellular process;death;establishment of localization;establishment of localization in cell;establishment of protein localization;establishment of protein localization to organelle;Golgi to lysosome transport;Golgi vesicle transport;induction of apoptosis;inducti…	binding;enzyme binding;protein binding	cell body;cell part;cell projection;cytolytic granule;cytoplasm;cytoplasmic membrane-bounded vesicle;cytoplasmic part;cytoplasmic vesicle;dendrite;endosomal part;endosome;endosome membrane;external side of plasma membrane;extracellular membrane-bounded organelle;extracellular organelle;extracellular region part;extracellular vesicular exosome;integral to membrane;integral to plasma membrane;intra…	cell body;cell part;cell projection;cytoplasm;cytoplasmic membrane-bounded vesicle;endosome;extracellular organelle;intracellular membrane-bounded organelle;intracellular organelle;lysosome;membrane;neuron projection;neuronal cell body;organelle;plasma membrane;vacuole;vesicle	ko05152;Lysosome;Phagosome	5	5	5	12.2	12.2	12.2	44.882	0	7.8421	1786600000	19	26	P11279	P11279	Lysosome-associated membrane glycoprotein 1	LAMP1	799
27.2351	26.7722	26.6559	26.9292	25.8506	25.6723	26.8901	25.8813	26.9307	26.6081	27.0502	26.9223				alcohol biosynthetic process;alcohol catabolic process;alcohol metabolic process;amine metabolic process;anatomical structure development;biological regulation;biosynthetic process;carbohydrate biosynthetic process;carbohydrate catabolic process;carbohydrate metabolic process;carboxylic acid metabolic process;catabolic process;cell maturation;cellular amine metabolic process;cellular amino acid m…	binding;carbohydrate binding;catalytic activity;coenzyme binding;cofactor binding;glucose binding;glucose-6-phosphate dehydrogenase activity;identical protein binding;monosaccharide binding;NADP binding;nucleotide binding;oxidoreductase activity;oxidoreductase activity, acting on CH-OH group of donors;oxidoreductase activity, acting on the CH-OH group of donors, NAD or NADP as acceptor;protein bi…	cell part;centrosome;cytoplasm;cytoplasmic part;cytoskeletal part;cytosol;extracellular membrane-bounded organelle;extracellular organelle;extracellular region part;extracellular vesicular exosome;internal side of plasma membrane;intracellular membrane-bounded organelle;intracellular non-membrane-bounded organelle;intracellular organelle;intracellular organelle part;intracellular part;membrane;me…	cell part;centrosome;cytoplasm;cytosol;extracellular organelle;intracellular membrane-bounded organelle;intracellular non-membrane-bounded organelle;intracellular organelle;membrane;microtubule organizing center;nucleus;organelle;vesicle	Glutathione metabolism;Pentose phosphate pathway	23	23	23	54.2	54.2	54.2	59.256	0	51.187	2915700000	35	115	P11413	P11413	Glucose-6-phosphate 1-dehydrogenase	G6PD	802
28.3888	28.8449	28.4822	29.1804	21.8732	23.8948	23.3739	23.4958	27.8388	27.8879	28.704	28.2255				biological regulation;cell activation;cell activation involved in immune response;cellular component organization;cellular component organization or biogenesis;cellular membrane organization;cellular process;defense response;defense response to bacterium;endocytosis;establishment of localization;establishment of localization in cell;exocytosis;immune effector process;immune system process;leukocy…	binding;calcium ion binding;calcium-dependent phospholipid binding;calcium-dependent protein binding;cation binding;enzyme inhibitor activity;enzyme regulator activity;ion binding;lipase inhibitor activity;lipid binding;metal ion binding;phospholipase A2 inhibitor activity;phospholipase inhibitor activity;phospholipid binding;protein binding	cell part;cytoplasm;cytoplasmic membrane-bounded vesicle;cytoplasmic part;cytoplasmic vesicle;cytoplasmic vesicle membrane;cytoplasmic vesicle part;endocytic vesicle membrane;extracellular membrane-bounded organelle;extracellular organelle;extracellular region part;extracellular vesicular exosome;intracellular membrane-bounded organelle;intracellular organelle;intracellular organelle part;intrace…	cell part;cytoplasm;cytoplasmic membrane-bounded vesicle;extracellular organelle;intracellular membrane-bounded organelle;intracellular organelle;membrane;organelle;plasma membrane;vesicle		24	24	24	76.8	76.8	76.8	36.375	0	217.44	7941000000	22	186	P12429	P12429	Annexin A3	ANXA3	819
28.0067	28.0241	27.514	27.6353	21.471	23.0176	23.8377	23.5744	27.9902	27.1405	27.2358	27.1565				actin crosslink formation;actin cytoskeleton organization;actin filament bundle assembly;actin filament organization;actin filament-based process;biological regulation;blood coagulation;cell activation;cell junction assembly;cell junction organization;cell-substrate junction assembly;cellular component assembly;cellular component assembly at cellular level;cellular component organization;cellular…	binding;calcium ion binding;cation binding;cytoskeletal protein binding;double-stranded RNA binding;integrin binding;ion binding;ion channel binding;ligand-dependent nuclear receptor transcription coactivator activity;metal ion binding;nucleic acid binding;protein binding;protein binding transcription factor activity;protein complex binding;receptor binding;RNA binding;transcription coactivator a…	actin filament bundle;actomyosin;adherens junction;anchoring junction;cell cortex part;cell junction;cell part;cell projection;cell projection part;cell-cell adherens junction;cell-cell junction;cell-substrate adherens junction;cell-substrate junction;contractile fiber part;cortical actin cytoskeleton;cortical cytoskeleton;cytoplasm;cytoplasmic membrane-bounded vesicle lumen;cytoplasmic part;cyto…	cell part;cell projection;cytoplasm;cytoskeleton;cytosol;extracellular organelle;extracellular region;extracellular space;intracellular membrane-bounded organelle;intracellular non-membrane-bounded organelle;intracellular organelle;membrane;neuron projection;nucleus;organelle;plasma membrane;pseudopodium;vesicle	Adherens junction;Amoebiasis;Arrhythmogenic right ventricular cardiomyopathy (ARVC);Focal adhesion;Leukocyte transendothelial migration;Regulation of actin cytoskeleton;Systemic lupus erythematosus;Tight junction	50	27	26	69.6	44.4	42.7	103.06	0	174.35	4745900000	52	153	P12814	P12814	Alpha-actinin-1	ACTN1	822
32.1976	31.7103	32.396	32.1641	25.9443	24.5426	22.5868	21.4802	33.8764	33.0662	33.0857	33.4507				adherens junction organization;anatomical structure development;anatomical structure formation involved in morphogenesis;anatomical structure morphogenesis;apoptosis;biological adhesion;biological regulation;calcium-dependent cell-cell adhesion;cell adhesion;cell death;cell development;cell differentiation;cell junction assembly;cell junction organization;cell morphogenesis;cell morphogenesis inv…	ankyrin binding;beta-catenin binding;binding;calcium ion binding;cation binding;cell adhesion molecule binding;cytoskeletal protein binding;gamma-catenin binding;glycoprotein binding;GTPase activating protein binding;ion binding;metal ion binding;protein binding	actin cytoskeleton;adherens junction;aggresome;anchoring junction;apical junction complex;apical part of cell;axon part;axon terminus;basolateral plasma membrane;catenin complex;cell junction;cell part;cell projection part;cell surface;cell-cell adherens junction;cell-cell junction;cell-substrate adherens junction;cell-substrate junction;cytoplasm;cytoplasmic part;cytoskeleton;endosome;extracellu…	apical part of cell;cell part;cell surface;cytoplasm;cytoskeleton;endosome;extracellular organelle;extracellular region;intracellular membrane-bounded organelle;intracellular non-membrane-bounded organelle;intracellular organelle;macromolecular complex;membrane;organelle;plasma membrane;protein complex;vesicle	Adherens junction;Bacterial invasion of epithelial cells;Bladder cancer;Cell adhesion molecules (CAMs);Endometrial cancer;Melanoma;Pathogenic Escherichia coli infection;Pathways in cancer;Thyroid cancer	36	36	34	38.3	38.3	37	97.455	0	323.31	159960000000	27	952	P12830	P12830	Cadherin-1;E-Cad/CTF1;E-Cad/CTF2;E-Cad/CTF3	CDH1	824
25.975	26.3443	26.5461	26.6725	22.6648	23.0547	23.4228	23.0231	26.4104	26.3773	26.6284	26.8157				actin cytoskeleton organization;actin filament bundle assembly;actin filament organization;actin filament-based process;activated T cell proliferation;activation of immune response;activation of innate immune response;activation of protein kinase activity;activation of protein kinase B activity;adherens junction organization;anatomical structure development;anatomical structure homeostasis;anatom…	adenyl nucleotide binding;adenyl ribonucleotide binding;ATP binding;binding;binding, bridging;catalytic activity;cation binding;enzyme binding;ephrin receptor binding;glycoprotein binding;growth factor receptor binding;heme binding;hormone receptor binding;integrin binding;ion binding;ion channel binding;iron ion binding;kinase activity;metal ion binding;non-membrane spanning protein tyrosine kin…	actin filament;caveola;cell part;cell projection;cell projection membrane;cell projection part;cytoplasm;cytoplasmic part;cytoskeletal part;cytosol;endosome;extracellular membrane-bounded organelle;extracellular organelle;extracellular region part;extracellular vesicular exosome;extrinsic to internal side of plasma membrane;extrinsic to membrane;extrinsic to plasma membrane;intracellular membrane…	cell part;cell projection;cytoplasm;cytosol;endosome;extracellular organelle;intracellular membrane-bounded organelle;intracellular organelle;lysosome;macromolecular complex;membrane;mitochondrion;neuron projection;nucleus;organelle;plasma membrane;protein complex;vacuole;vesicle	Adherens junction;Axon guidance;Bacterial invasion of epithelial cells;Endocytosis;Epithelial cell signaling in Helicobacter pylori infection;ErbB signaling pathway;Fc epsilon RI signaling pathway;Focal adhesion;Gap junction;GnRH signaling pathway;ko05152;Measles;Natural killer cell mediated cytotoxicity;Osteoclast differentiation;Pathogenic Escherichia coli infection;Prion diseases;T cell recept…	12	11	8	27.6	26.1	20.1	59.834	0	54.955	1875600000	28	39	P12931;P06241	P12931	Proto-oncogene tyrosine-protein kinase Src	SRC	826
29.6755	29.4047	29.2493	29.4241	24.8584	26.6542	27.175	24.7299	29.3072	28.5632	28.8135	28.5409				anatomical structure development;anatomical structure homeostasis;biological regulation;biosynthetic process;brain development;cell differentiation;cell proliferation;cellular biosynthetic process;cellular component organization;cellular component organization at cellular level;cellular component organization or biogenesis;cellular component organization or biogenesis at cellular level;cellular d…	adenyl nucleotide binding;adenyl ribonucleotide binding;ATP binding;ATPase activity;ATPase activity, coupled;ATP-dependent DNA helicase activity;ATP-dependent helicase activity;binding;catalytic activity;damaged DNA binding;DNA binding;DNA helicase activity;DNA-dependent ATPase activity;double-stranded DNA binding;enzyme binding;helicase activity;hydrolase activity;hydrolase activity, acting on a…	cell part;chromosomal part;chromosome, telomeric region;cytoplasmic part;cytosol;intracellular membrane-bounded organelle;intracellular non-membrane-bounded organelle;intracellular organelle;intracellular organelle part;intracellular part;Ku70:Ku80 complex;macromolecular complex;membrane;membrane-bounded organelle;nonhomologous end joining complex;non-membrane-bounded organelle;nuclear chromosome…	cell part;cytosol;intracellular membrane-bounded organelle;intracellular non-membrane-bounded organelle;intracellular organelle;macromolecular complex;membrane;nucleolus;nucleoplasm;nucleus;organelle;plasma membrane;protein complex;telomere cap complex	Non-homologous end-joining	44	44	44	73	73	73	82.704	0	323.31	13280000000	38	360	P13010	P13010	X-ray repair cross-complementing protein 5	XRCC5	829
26.8146	28.5755	29.6222	28.8716	23.1894	22.0586	22.6543	22.7861	28.892	29.8065	29.4057	29.4583				biological regulation;cell surface receptor linked signaling pathway;cellular process;cellular response to chemical stimulus;cellular response to cytokine stimulus;cellular response to organic substance;cellular response to stimulus;cellular response to type I interferon;cytokine-mediated signaling pathway;defense response;defense response to virus;immune effector process;immune response;immune s…	molecular transducer activity;receptor signaling protein activity;signal transducer activity	cell part;cytoplasmic part;endosomal part;endosome membrane;extracellular membrane-bounded organelle;extracellular organelle;extracellular region part;extracellular vesicular exosome;integral to membrane;intracellular organelle part;intracellular part;intrinsic to membrane;late endosome membrane;lysosomal membrane;membrane;membrane part;membrane-bounded organelle;membrane-bounded vesicle;organell…	cell part;extracellular organelle;membrane;organelle;plasma membrane;vesicle		3	3	3	30.4	30.4	30.4	13.964	0	70.069	11119000000	2	94	P13164;Q01629;Q01628	P13164;Q01629;Q01628	Interferon-induced transmembrane protein 1;Interferon-induced transmembrane protein 2;Interferon-induced transmembrane protein 3	IFITM1;IFITM2;IFITM3	831
25.9326	25.3259	24.8625	24.7192	22.9043	23.6084	23.0338	21.982	24.4924	24.4531	24.1585	24.9167				biological regulation;blood coagulation;cell activation;cellular process;coagulation;establishment of localization;establishment of localization in cell;exocytosis;hemostasis;multicellular organismal process;platelet activation;platelet degranulation;posttranscriptional regulation of gene expression;protein stabilization;regulation of biological process;regulation of biological quality;regulation…	binding;enzyme binding;protein binding	cell part;cytoplasmic part;cytoplasmic vesicle membrane;cytoplasmic vesicle part;endocytic vesicle membrane;endosomal part;endosome;endosome membrane;extracellular membrane-bounded organelle;extracellular organelle;extracellular region part;extracellular vesicular exosome;integral to membrane;intracellular membrane-bounded organelle;intracellular organelle;intracellular organelle part;intracellul…	cell part;endosome;extracellular organelle;intracellular membrane-bounded organelle;intracellular organelle;lysosome;membrane;organelle;plasma membrane;vacuole;vesicle	ko05152;Lysosome;Phagosome	4	4	4	9.3	9.3	9.3	44.96	0	6.9072	752980000	19	25	P13473	P13473	Lysosome-associated membrane glycoprotein 2	LAMP2	833
23.4478	23.1785	23.5429	23.4042	23.1125	23.2803	22.3296	23.219	24.356	23.4972	23.6083	23.654				activation of immune response;activation of innate immune response;biological adhesion;biological regulation;cell adhesion;cell surface receptor linked signaling pathway;cell-cell adhesion;cellular component organization;cellular component organization at cellular level;cellular component organization or biogenesis;cellular component organization or biogenesis at cellular level;cellular process;c…	binding;integrin binding;protein binding;protein complex binding;receptor binding	cell part;cell projection;extracellular membrane-bounded organelle;extracellular organelle;extracellular region part;extracellular vesicular exosome;integral to membrane;integral to plasma membrane;intrinsic to membrane;intrinsic to plasma membrane;membrane;membrane part;membrane-bounded organelle;membrane-bounded vesicle;organelle;plasma membrane;plasma membrane part;uropod;vesicle	cell part;cell projection;extracellular organelle;membrane;organelle;plasma membrane;vesicle	Cell adhesion molecules (CAMs);Natural killer cell mediated cytotoxicity	2	2	2	11.3	11.3	11.3	30.654	0	15.081	257990000	15	11	P13598	P13598	Intercellular adhesion molecule 2	ICAM2	836
30.2543	30.138	30.1248	30.3144	28.3619	28.774	28.6768	28.452	30.3575	30.0331	29.8471	29.8238				biological regulation;biosynthetic process;cell differentiation;cellular biosynthetic process;cellular developmental process;cellular macromolecule biosynthetic process;cellular macromolecule metabolic process;cellular metabolic process;cellular process;cellular protein metabolic process;developmental process;gene expression;hemopoietic progenitor cell differentiation;macromolecule biosynthetic p…	binding;catalytic activity;enzyme binding;GTP binding;GTPase activity;guanyl nucleotide binding;guanyl ribonucleotide binding;hydrolase activity;hydrolase activity, acting on acid anhydrides;hydrolase activity, acting on acid anhydrides, in phosphorus-containing anhydrides;kinase binding;nucleic acid binding;nucleoside-triphosphatase activity;nucleotide binding;protein binding;protein kinase bind…	aggresome;cell part;cytoplasm;cytoplasmic part;cytosol;extracellular membrane-bounded organelle;extracellular organelle;extracellular region part;extracellular vesicular exosome;inclusion body;intracellular membrane-bounded organelle;intracellular organelle;intracellular part;macromolecular complex;membrane;membrane-bounded organelle;membrane-bounded vesicle;nucleus;organelle;plasma membrane;poly…	cell part;cytoplasm;cytosol;extracellular organelle;intracellular membrane-bounded organelle;intracellular organelle;macromolecular complex;membrane;nucleus;organelle;plasma membrane;polysome;ribonucleoprotein complex;vesicle		45	45	44	62.5	62.5	61.3	95.337	0	323.31	25801000000	45	576	P13639	P13639	Elongation factor 2	EEF2	837
30.6263	30.7738	30.015	30.2129	24.5969	23.3065	23.5839	25.7401	29.4175	29.1072	29.6822	29.2368				biological regulation;cell redox homeostasis;cellular homeostasis;cellular macromolecule metabolic process;cellular metabolic process;cellular process;cellular protein metabolic process;cellular response to stimulus;cellular response to stress;chaperone-mediated protein folding;establishment of localization;establishment of localization in cell;establishment of protein localization;homeostatic pr…	catalytic activity;intramolecular oxidoreductase activity;intramolecular oxidoreductase activity, interconverting keto- and enol-groups;intramolecular oxidoreductase activity, transposing S-S bonds;isomerase activity;protein disulfide isomerase activity	cell part;cell surface;cytoplasmic membrane-bounded vesicle;cytoplasmic part;cytoplasmic vesicle;endoplasmic reticulum;endoplasmic reticulum lumen;endoplasmic reticulum part;intracellular membrane-bounded organelle;intracellular organelle;intracellular organelle lumen;intracellular organelle part;intracellular part;melanosome;membrane-bounded organelle;membrane-bounded vesicle;membrane-enclosed l…	cell part;cell surface;cytoplasmic membrane-bounded vesicle;endoplasmic reticulum;intracellular membrane-bounded organelle;intracellular organelle;organelle;vesicle	Protein processing in endoplasmic reticulum;Vibrio cholerae infection	61	60	60	70.2	70.2	70.2	72.932	0	323.31	27204000000	38	450	P13667	P13667	Protein disulfide-isomerase A4	PDIA4	838
29.9978	29.4972	30.2749	30.2714	23.3465	22.1985	21.9012	22.8423	28.9333	28.0995	28.2477	27.9987				anatomical structure formation involved in morphogenesis;angiogenesis;biological adhesion;biological regulation;blood coagulation;cell adhesion;cell migration;cell motility;cell surface receptor linked signaling pathway;cell-cell adhesion;cellular component movement;cellular process;cellular response to stimulus;coagulation;developmental process;hemostasis;homophilic cell adhesion;immune response…	binding;identical protein binding;protein binding;protein dimerization activity;protein homodimerization activity	anchored to membrane;cell part;extracellular membrane-bounded organelle;extracellular organelle;extracellular region part;extracellular space;extracellular vesicular exosome;integral to membrane;integral to plasma membrane;intrinsic to membrane;intrinsic to plasma membrane;membrane;membrane part;membrane-bounded organelle;membrane-bounded vesicle;organelle;plasma membrane;plasma membrane part;ves…	cell part;extracellular organelle;extracellular space;membrane;organelle;plasma membrane;vesicle		12	12	10	26	26	20.5	57.56	0	323.31	14893000000	18	241	P13688;P31997	P13688	Carcinoembryonic antigen-related cell adhesion molecule 1	CEACAM1	840
27.2096	27.5427	28.4257	28.274	22.3732	22.979	22.8798	22.4545	27.8529	27.9616	28.2937	28.4329				activation of blood coagulation via clotting cascade;activation of caspase activity;activation of plasma proteins involved in acute inflammatory response;biological regulation;blood coagulation;blood coagulation, extrinsic pathway;cell surface receptor linked signaling pathway;cellular process;cellular response to chemical stimulus;cellular response to cytokine stimulus;cellular response to organ…	binding;cytokine binding;cytokine receptor activity;enzyme binding;lipid binding;molecular transducer activity;phospholipid binding;protease binding;protein binding;receptor activity;signal transducer activity;signaling receptor activity;transmembrane signaling receptor activity	cell part;cell surface;extracellular matrix;extracellular membrane-bounded organelle;extracellular organelle;extracellular region part;extracellular space;extracellular vesicular exosome;integral to membrane;intrinsic to external side of plasma membrane;intrinsic to membrane;intrinsic to plasma membrane;membrane;membrane part;membrane-bounded organelle;membrane-bounded vesicle;organelle;plasma me…	cell part;cell surface;extracellular matrix;extracellular organelle;extracellular space;membrane;organelle;plasma membrane;vesicle	Complement and coagulation cascades	21	21	21	48.8	48.8	48.8	33.067	0	323.31	5247600000	15	106	P13726	P13726	Tissue factor	F3	841
27.4967	27.8426	28.1854	27.9777	23.7209	23.6005	22.353	23.4857	28.5831	28.8443	28.5274	28.583				adaptive immune response;antibacterial humoral response;antigen processing and presentation;antigen processing and presentation of endogenous antigen;antigen processing and presentation of endogenous peptide antigen;antigen processing and presentation of endogenous peptide antigen via MHC class Ib;antigen processing and presentation of exogenous antigen;antigen processing and presentation of exog…	antigen binding;beta-2-microglobulin binding;binding;MHC class I protein binding;MHC protein binding;natural killer cell lectin-like receptor binding;peptide antigen binding;peptide binding;protein binding;receptor binding	cell part;cell surface;coated vesicle membrane;cytoplasmic part;cytoplasmic vesicle membrane;cytoplasmic vesicle part;early endosome membrane;endocytic vesicle membrane;endoplasmic reticulum part;endosomal part;endosome membrane;ER to Golgi transport vesicle membrane;extracellular membrane-bounded organelle;extracellular organelle;extracellular region part;extracellular vesicular exosome;Golgi ap…	cell part;cell surface;extracellular organelle;macromolecular complex;membrane;MHC protein complex;organelle;plasma membrane;protein complex;vesicle	Allograft rejection;Antigen processing and presentation;Autoimmune thyroid disease;Cell adhesion molecules (CAMs);Endocytosis;Graft-versus-host disease;Natural killer cell mediated cytotoxicity;Phagosome;Type I diabetes mellitus;Viral myocarditis	7	5	5	20.9	13.4	13.4	40.057	0	21.47	6505200000	18	38	P13747	P13747	HLA class I histocompatibility antigen, alpha chain E	HLA-E	842
27.2829	27.4103	27.2638	27.4001	22.0519	23.802	22.9004	23.9429	27.7671	27.5091	27.448	27.3782				actin cytoskeleton organization;actin filament bundle assembly;actin filament organization;actin filament-based process;anatomical structure development;anatomical structure morphogenesis;biological regulation;bone development;cell activation;cell activation involved in immune response;cell migration;cell motility;cellular component assembly;cellular component assembly at cellular level;cellular …	actin binding;actin filament binding;binding;calcium ion binding;cation binding;cytoskeletal protein binding;enzyme binding;GTPase binding;ion binding;metal ion binding;protein binding	actin cytoskeleton;actin filament;actin filament bundle;adherens junction;anchoring junction;cell junction;cell part;cell projection;cell projection membrane;cell projection part;cell-substrate adherens junction;cell-substrate junction;cytoplasm;cytoplasmic part;cytoskeletal part;cytoskeleton;cytosol;extracellular membrane-bounded organelle;extracellular organelle;extracellular region part;extrac…	cell part;cell projection;cytoplasm;cytoskeleton;cytosol;extracellular organelle;extracellular space;filopodium;intracellular non-membrane-bounded organelle;intracellular organelle;macromolecular complex;membrane;organelle;plasma membrane;protein complex;vesicle		22	22	19	48.7	48.7	43.2	70.81	0	125.34	3920900000	37	145	P13797;P13796	P13797	Plastin-3	PLS3	843
25.5373	25.7119	25.2294	25.9398	24.1395	21.9354	22.0193	22.2509	25.0056	24.7843	24.9744	24.6831				activation of phospholipase C activity;activation of protein kinase A activity;activation of protein kinase activity;behavior;biological regulation;blood coagulation;carboxylic acid metabolic process;cell cycle;cell cycle process;cell surface receptor linked signaling pathway;cellular component organization;cellular component organization at cellular level;cellular component organization or bioge…	adenyl nucleotide binding;adenyl ribonucleotide binding;AMP binding;binding;cAMP binding;cAMP-dependent protein kinase inhibitor activity;cAMP-dependent protein kinase regulator activity;cyclic nucleotide binding;enzyme binding;enzyme inhibitor activity;enzyme regulator activity;kinase binding;kinase inhibitor activity;kinase regulator activity;nucleotide binding;protein binding;protein kinase A …	adherens junction;AMP-activated protein kinase complex;anchoring junction;cAMP-dependent protein kinase complex;cell junction;cell part;cell projection;cell projection part;cell-substrate adherens junction;cell-substrate junction;centrosome;cytoplasm;cytoplasmic part;cytoskeletal part;cytosol;dendritic shaft;dendritic spine;extracellular membrane-bounded organelle;extracellular organelle;extracel…	cell part;cell projection;centrosome;cytoplasm;cytosol;extracellular organelle;intracellular non-membrane-bounded organelle;intracellular organelle;macromolecular complex;membrane;microtubule organizing center;neuron projection;organelle;plasma membrane;protein complex;vesicle	Apoptosis;Insulin signaling pathway	9	9	9	37.1	37.1	37.1	45.518	0	62.476	867990000	24	49	P13861;P31323	P13861	cAMP-dependent protein kinase type II-alpha regulatory subunit	PRKAR2A	848
28.9885	28.7418	30.5431	28.8599	25.4779	24.8966	25.5828	23.4601	30.4731	30.6846	30.8375	30.8191				biological regulation;blood coagulation;cell activation;cell surface receptor linked signaling pathway;cellular process;cellular response to stimulus;coagulation;defense response;hemostasis;immune response;immune system process;innate immune response;multicellular organismal process;negative regulation of activation of membrane attack complex;negative regulation of apoptosis;negative regulation o…	binding;complement binding;protein binding	adherens junction;anchored to external side of plasma membrane;anchored to membrane;anchored to plasma membrane;anchoring junction;cell junction;cell part;cell surface;cell-substrate adherens junction;cell-substrate junction;compact myelin;extracellular membrane-bounded organelle;extracellular organelle;extracellular region;extracellular region part;extracellular space;extracellular vesicular exo…	cell part;cell surface;extracellular organelle;extracellular region;extracellular space;membrane;organelle;plasma membrane;vesicle	Complement and coagulation cascades;Hematopoietic cell lineage	8	8	8	28.1	28.1	28.1	14.177	0	104.43	22477000000	6	83	P13987	P13987	CD59 glycoprotein	CD59	850
25.8161	25.3805	26.3535	25.7828	22.9794	23.3651	23.9055	23.8334	27.9811	27.2379	27.2716	27.3379				biological adhesion;cell adhesion;cellular process		adherens junction;anchoring junction;cell junction;cell part;cell-substrate adherens junction;cell-substrate junction;cytoplasm;focal adhesion;integral to membrane;integral to plasma membrane;intracellular part;intrinsic to membrane;intrinsic to plasma membrane;membrane;membrane part;plasma membrane;plasma membrane part	cell part;cytoplasm;membrane;plasma membrane	Cell adhesion molecules (CAMs);Leukocyte transendothelial migration	4	4	4	31.9	31.9	31.9	18.848	0	108.04	2489600000	4	44	P14209	P14209	CD99 antigen	CD99	853
33.2399	33.315	32.6001	33.1351	28.6042	29.5958	29.1887	28.0915	32.4394	32.2613	32.3282	32.0511				actin cytoskeleton organization;actin filament organization;actin filament-based process;actin rod assembly;activation of immune response;activation of innate immune response;biological regulation;catabolic process;cellular catabolic process;cellular component assembly;cellular component assembly at cellular level;cellular component organization;cellular component organization at cellular level;c…	adenyl nucleotide binding;adenyl ribonucleotide binding;ATP binding;binding;calcium ion binding;cation binding;enzyme binding;ion binding;lipoprotein particle receptor binding;low-density lipoprotein particle receptor binding;metal ion binding;nucleic acid binding;nucleotide binding;phosphatase binding;protein binding;protein phosphatase binding;purine nucleotide binding;purine ribonucleoside tri…	adherens junction;anchoring junction;cell junction;cell part;cell-substrate adherens junction;cell-substrate junction;cytoplasmic membrane-bounded vesicle;cytoplasmic membrane-bounded vesicle lumen;cytoplasmic part;cytoplasmic vesicle;cytoplasmic vesicle part;cytosol;endocytic vesicle lumen;endoplasmic reticulum;endoplasmic reticulum lumen;endoplasmic reticulum membrane;endoplasmic reticulum part…	cell part;cytoplasmic membrane-bounded vesicle;cytosol;endoplasmic reticulum;extracellular matrix;extracellular organelle;extracellular region;intracellular membrane-bounded organelle;intracellular organelle;membrane;midbody;nucleus;organelle;plasma membrane;vesicle	NOD-like receptor signaling pathway;Pathways in cancer;Plant-pathogen interaction;Prostate cancer;Protein processing in endoplasmic reticulum	85	85	83	74.8	74.8	73.1	92.468	0	323.31	169150000000	40	1643	P14625;Q58FF3	P14625	Endoplasmin	HSP90B1	857
23.9026	23.9336	23.7476	23.5656	22.7699	22.9507	22.8183	23.2842	23.849	23.7896	23.9483	23.6869				beta-amyloid metabolic process;biological regulation;bradykinin catabolic process;catabolic process;cell surface receptor linked signaling pathway;cellular catabolic process;cellular component assembly;cellular component organization;cellular component organization or biogenesis;cellular homeostasis;cellular macromolecule metabolic process;cellular metabolic process;cellular process;cellular resp…	adenyl nucleotide binding;adenyl ribonucleotide binding;ATP binding;ATPase activity;beta-amyloid binding;beta-endorphin binding;binding;catalytic activity;cation binding;endopeptidase activity;glycoprotein binding;hormone binding;hydrolase activity;hydrolase activity, acting on acid anhydrides;hydrolase activity, acting on acid anhydrides, in phosphorus-containing anhydrides;identical protein bin…	cell part;cell surface;cytoplasm;cytoplasmic part;cytosol;cytosolic part;cytosolic proteasome complex;extracellular region part;extracellular space;intracellular membrane-bounded organelle;intracellular organelle;intracellular organelle lumen;intracellular organelle part;intracellular part;macromolecular complex;membrane;membrane-bounded organelle;membrane-enclosed lumen;microbody;microbody lumen…	cell part;cell surface;cytoplasm;cytosol;extracellular space;intracellular membrane-bounded organelle;intracellular organelle;macromolecular complex;membrane;microbody;mitochondrion;nucleoplasm;nucleus;organelle;peroxisome;plasma membrane;proteasome complex;protein complex	Alzheimer's disease	5	5	5	7.5	7.5	7.5	117.97	0.00033025	3.7304	293860000	50	20	P14735	P14735	Insulin-degrading enzyme	IDE	859
32.6627	32.6818	33.1647	32.9317	31.6474	31.7476	31.9201	32.1061	34.5482	33.936	33.9709	34.1692				adherens junction assembly;adherens junction organization;anatomical structure development;biological adhesion;biological regulation;cell adhesion;cell junction assembly;cell junction organization;cell migration;cell motility;cell surface receptor linked signaling pathway;cell-cell adhesion;cell-cell junction assembly;cell-cell junction organization;cellular component assembly;cellular component …	alpha-catenin binding;binding;cadherin binding;cell adhesion molecule binding;enzyme binding;identical protein binding;molecular transducer activity;phosphatase binding;protein binding;protein binding transcription factor activity;protein dimerization activity;protein homodimerization activity;protein phosphatase binding;signal transducer activity;structural constituent of cell wall;structural mo…	actin cytoskeleton;adherens junction;anchoring junction;apicolateral plasma membrane;catenin complex;catenin-TCF7L2 complex;cell junction;cell part;cell-cell adherens junction;cell-cell contact zone;cell-cell junction;cell-substrate adherens junction;cell-substrate junction;contractile fiber part;cytoplasm;cytoplasmic part;cytoskeletal part;cytoskeleton;cytosol;cytosolic part;desmosome;extracellu…	cell part;cytoplasm;cytoskeleton;cytosol;extracellular organelle;intracellular membrane-bounded organelle;intracellular non-membrane-bounded organelle;intracellular organelle;macromolecular complex;membrane;nucleus;organelle;plasma membrane;protein complex;vesicle	Acute myeloid leukemia;Arrhythmogenic right ventricular cardiomyopathy (ARVC);Pathways in cancer	51	51	46	79.2	79.2	74.6	81.744	0	323.31	285980000000	46	2158	P14923	P14923	Junction plakoglobin	JUP	863
27.7706	26.5084	28.2597	26.8208	23	22.5426	21.6923	21.5258	23.7272	21.704	22.535	23.0703				anatomical structure formation involved in morphogenesis;angiogenesis;angiotensin maturation;biological regulation;cell differentiation;cellular developmental process;cellular macromolecule metabolic process;cellular metabolic process;cellular process;cellular protein metabolic process;developmental process;hormone metabolic process;macromolecule metabolic process;metabolic process;peptide hormon…	aminopeptidase activity;binding;catalytic activity;cation binding;exopeptidase activity;hydrolase activity;ion binding;metal ion binding;metallopeptidase activity;peptidase activity;peptidase activity, acting on L-amino acid peptides;receptor activity;transition metal ion binding;viral receptor activity;zinc ion binding	cell part;cytoplasmic part;cytosol;endoplasmic reticulum-Golgi intermediate compartment;external side of plasma membrane;extracellular membrane-bounded organelle;extracellular organelle;extracellular region part;extracellular space;extracellular vesicular exosome;integral to membrane;integral to plasma membrane;intracellular membrane-bounded organelle;intracellular organelle;intracellular organel…	cell part;cytosol;extracellular organelle;extracellular space;intracellular membrane-bounded organelle;intracellular organelle;membrane;organelle;vesicle	Glutathione metabolism;Hematopoietic cell lineage;Renin-angiotensin system	22	22	22	31.7	31.7	31.7	109.54	0	134.77	1991600000	45	73	P15144	P15144	Aminopeptidase N	ANPEP	864
27.9119	27.8971	28.3251	27.4522	22.9335	23.2661	21.9926	23.7755	28.7245	28.8183	28.7542	29.0399				adherens junction organization;biological adhesion;biological regulation;cell adhesion;cell junction assembly;cell junction organization;cell-cell junction organization;cellular component assembly;cellular component assembly at cellular level;cellular component organization;cellular component organization at cellular level;cellular component organization or biogenesis;cellular component organizat…	binding;cell adhesion molecule binding;protein binding;receptor activity	adherens junction;anchoring junction;cell junction;cell part;cell surface;cell-substrate adherens junction;cell-substrate junction;cytoplasm;extracellular membrane-bounded organelle;extracellular organelle;extracellular region part;extracellular space;extracellular vesicular exosome;focal adhesion;integral to membrane;intracellular part;intrinsic to membrane;membrane;membrane part;membrane-bounde…	cell part;cell surface;cytoplasm;extracellular organelle;extracellular space;membrane;organelle;plasma membrane;vesicle	Cell adhesion molecules (CAMs)	9	9	9	17	17	17	45.302	0	73.073	6763900000	13	95	P15151	P15151	Poliovirus receptor	PVR	865
27.599	27.1732	27.5855	27.7991	22.2298	22.9993	23.6235	22.4377	28.3871	27.4986	27.7798	27.9755				biological regulation;cell surface receptor linked signaling pathway;cellular process;cellular response to chemical stimulus;cellular response to cytokine stimulus;cellular response to interferon-gamma;cellular response to organic substance;cellular response to stimulus;cytokine-mediated signaling pathway;interferon-gamma-mediated signaling pathway;multi-organism process;regulation of biological …	binding;cytokine binding;cytokine receptor activity;interferon binding;interferon receptor activity;interferon-gamma binding;interferon-gamma receptor activity;molecular transducer activity;protein binding;receptor activity;signal transducer activity;signaling receptor activity;transmembrane signaling receptor activity	cell part;cell projection;cytoplasmic part;cytoskeletal part;dendrite;endoplasmic reticulum;integral to membrane;integral to plasma membrane;intracellular membrane-bounded organelle;intracellular organelle;intracellular organelle part;intracellular part;intrinsic to membrane;intrinsic to plasma membrane;membrane;membrane part;membrane-bounded organelle;neuron projection;organelle;organelle part;p…	cell part;cell projection;endoplasmic reticulum;intracellular membrane-bounded organelle;intracellular organelle;membrane;neuron projection;organelle;plasma membrane;vesicle	Chagas disease (American trypanosomiasis);Cytokine-cytokine receptor interaction;Jak-STAT signaling pathway;ko05152;Leishmaniasis;Measles;Natural killer cell mediated cytotoxicity;Osteoclast differentiation;Toxoplasmosis	15	15	15	41.7	41.7	41.7	54.404	0	181.02	4530800000	17	120	P15260	P15260	Interferon gamma receptor 1	IFNGR1	867
29.9195	29.9025	29.9581	30.1932	26.0713	27.943	26.5192	25.7013	29.9581	29.3079	29.6729	29.5295				actin cytoskeleton organization;actin cytoskeleton reorganization;actin filament bundle assembly;actin filament capping;actin filament organization;actin filament-based process;anatomical structure development;apical protein localization;asymmetric protein localization;axon guidance;biological adhesion;biological regulation;cell adhesion;cell development;cell projection assembly;cell projection o…	actin binding;actin filament binding;binding;cell adhesion molecule binding;cytoskeletal protein binding;protein binding	actin cytoskeleton;actin filament;adherens junction;anchoring junction;apical part of cell;apical plasma membrane;basolateral plasma membrane;brush border;cell body;cell cortex part;cell division site part;cell junction;cell part;cell periphery;cell pole;cell projection;cell projection membrane;cell projection part;cell tip;cell-substrate adherens junction;cell-substrate junction;cleavage furrow;…	apical part of cell;brush border;cell body;cell part;cell projection;cytoplasm;cytoskeleton;cytosol;extracellular organelle;extracellular space;filopodium;intracellular non-membrane-bounded organelle;intracellular organelle;macromolecular complex;membrane;microvillus;nucleolus;organelle;plasma membrane;protein complex;vesicle	Gastric acid secretion;Leukocyte transendothelial migration;Pathogenic Escherichia coli infection;Regulation of actin cytoskeleton	37	37	28	59	59	46.4	69.412	0	323.31	19282000000	32	351	P15311;P35241	P15311	Ezrin	EZR	868
23.3589	23.7209	24.7482	24.0011	22.1448	22.127	22.8059	23.3977	24.6449	24.6904	24.3391	24.5846				anatomical structure development;anatomical structure morphogenesis;biological regulation;branching involved in mammary gland duct morphogenesis;branching morphogenesis of a tube;cell communication;cell projection organization;cell proliferation;cell surface receptor linked signaling pathway;cell-cell signaling;cellular component organization;cellular component organization at cellular level;cell…	binding;epidermal growth factor receptor binding;growth factor activity;growth factor receptor binding;protein binding;receptor binding	cell part;cell surface;cytoplasm;extracellular region part;extracellular space;integral to membrane;intracellular membrane-bounded organelle;intracellular organelle;intracellular part;intrinsic to membrane;membrane part;membrane-bounded organelle;nucleus;organelle	cell part;cell surface;cytoplasm;extracellular space;intracellular membrane-bounded organelle;intracellular organelle;nucleus;organelle	ErbB signaling pathway	4	4	4	19	19	19	27.895	0	4.4252	352790000	9	16	P15514	P15514	Amphiregulin	AREG	870
28.9096	28.7314	28.6492	27.4169	22.605	23.8128	21.9952	23.0816	29.9041	30.2534	30.3511	30.9948				activation of immune response;adaptive immune response;adaptive immune response based on somatic recombination of immune receptors built from immunoglobulin superfamily domains;biological regulation;cellular process;complement activation;complement activation, classical pathway;cytokine production;defense response;extracellular sequestering of receptor ligand;fertilization;humoral immune response…	binding;cadherin binding;catalytic activity;cell adhesion molecule binding;endopeptidase activity;enzyme inhibitor activity;enzyme regulator activity;hydrolase activity;peptidase activity;peptidase activity, acting on L-amino acid peptides;protein binding;receptor activity	adherens junction;anchoring junction;basolateral plasma membrane;cell junction;cell part;cell surface;cell-substrate adherens junction;cell-substrate junction;cytoplasmic part;cytoplasmic vesicle part;extracellular membrane-bounded organelle;extracellular organelle;extracellular region part;extracellular vesicular exosome;focal adhesion;Golgi apparatus;inner acrosomal membrane;integral to membran…	cell part;cell surface;extracellular organelle;Golgi apparatus;intracellular membrane-bounded organelle;intracellular organelle;membrane;organelle;plasma membrane;vesicle	Complement and coagulation cascades;Measles	18	18	18	24.5	24.5	24.5	43.747	0	88.272	16527000000	16	101	P15529	P15529	Membrane cofactor protein	CD46	871
30.3375	29.2082	30.3441	29.6606	22.6574	22.4059	24.7309	22.2746	30.8032	29.9962	30.0153	30.8796				amine metabolic process;aminoglycan catabolic process;aminoglycan metabolic process;anatomical structure development;anatomical structure morphogenesis;biological adhesion;biological regulation;blood coagulation;branching involved in prostate gland morphogenesis;branching involved in ureteric bud morphogenesis;branching morphogenesis of a tube;carbohydrate catabolic process;carbohydrate metabolic…	binding;carbohydrate binding;catalytic activity;collagen binding;glycosaminoglycan binding;hexosaminidase activity;hyaluronic acid binding;hyalurononglucosaminidase activity;hydrolase activity;hydrolase activity, acting on glycosyl bonds;hydrolase activity, hydrolyzing O-glycosyl compounds;pattern binding;polysaccharide binding;protein binding	adherens junction;anchoring junction;basolateral plasma membrane;cell junction;cell part;cell surface;cell-substrate adherens junction;cell-substrate junction;cytoplasm;cytoplasmic part;external side of plasma membrane;extracellular membrane-bounded organelle;extracellular organelle;extracellular region part;extracellular vesicular exosome;focal adhesion;Golgi apparatus;integral to membrane;integ…	cell part;cell surface;cytoplasm;extracellular organelle;Golgi apparatus;intracellular membrane-bounded organelle;intracellular organelle;macromolecular complex;membrane;organelle;plasma membrane;protein complex;receptor complex;vesicle	ECM-receptor interaction;Hematopoietic cell lineage;Shigellosis	11	11	11	15	15	15	81.537	0	308.19	24958000000	27	218	P16070	P16070	CD44 antigen	CD44	879
30.1539	30.0746	30.9749	29.9487	22.5791	22.4885	21.8371	23.6301	31.1881	30.7133	29.9328	30.0842				anatomical structure development;autophagy;biological adhesion;biological regulation;catabolic process;cell adhesion;cell differentiation;cell junction assembly;cell junction organization;cell motility;cell projection assembly;cell projection organization;cell surface receptor linked signaling pathway;cell-matrix adhesion;cell-substrate adhesion;cell-substrate junction assembly;cellular catabolic…	binding;G-protein-coupled receptor binding;protein binding;receptor activity;receptor binding	basal plasma membrane;basement membrane;cell junction;cell leading edge;cell part;cell surface;cell-substrate junction;extracellular matrix part;extracellular membrane-bounded organelle;extracellular organelle;extracellular region part;extracellular vesicular exosome;hemidesmosome;integrin complex;macromolecular complex;membrane;membrane part;membrane-bounded organelle;membrane-bounded vesicle;or…	cell leading edge;cell part;cell surface;extracellular organelle;macromolecular complex;membrane;organelle;plasma membrane;protein complex;receptor complex;vesicle	Arrhythmogenic right ventricular cardiomyopathy (ARVC);Dilated cardiomyopathy;ECM-receptor interaction;Focal adhesion;Hypertrophic cardiomyopathy (HCM);Regulation of actin cytoskeleton	74	74	74	52.6	52.6	52.6	202.16	0	323.31	32904000000	90	736	P16144	P16144	Integrin beta-4	ITGB4	880
31.976	31.8215	32.924	31.9481	23.2867	26.0248	24.4708	23.2632	33.9051	33.6599	32.6482	33.6702				anatomical structure development;biological regulation;cell differentiation;cellular developmental process;cellular process;cellular response to stimulus;developmental process;negative regulation of biological process;negative regulation of cell adhesion;negative regulation of cell adhesion mediated by integrin;negative regulation of cell-cell adhesion;negative regulation of cell-cell adhesion me…	binding;protein binding;protein complex binding	apical plasma membrane;basolateral plasma membrane;cell junction;cell part;cell surface;cell-cell junction;extracellular membrane-bounded organelle;extracellular organelle;extracellular region part;extracellular vesicular exosome;integral to membrane;intrinsic to membrane;lateral plasma membrane;membrane;membrane part;membrane-bounded organelle;membrane-bounded vesicle;occluding junction;organell…	cell part;cell surface;extracellular organelle;membrane;organelle;plasma membrane;vesicle		34	34	34	62.4	62.4	62.4	34.932	0	323.31	166680000000	14	512	P16422	P16422	Epithelial cell adhesion molecule	EPCAM	891
29.4668	30.4009	31.0616	30.4123	23.5963	23.0662	23.3905	21.7625	28.51	28.7145	28.6831	28.6471				amine metabolic process;antibiotic metabolic process;arachidonic acid metabolic process;biological regulation;carboxylic acid metabolic process;catabolic process;cellular alkene metabolic process;cellular amide catabolic process;cellular amide metabolic process;cellular amine metabolic process;cellular amino acid metabolic process;cellular catabolic process;cellular ketone metabolic process;cellu…	amine binding;amino acid binding;binding;carboxylic acid binding;caspase inhibitor activity;caspase regulator activity;catalytic activity;cation binding;cysteine-type endopeptidase inhibitor activity;dipeptidase activity;dipeptidyl-peptidase activity;endopeptidase inhibitor activity;endopeptidase regulator activity;enzyme inhibitor activity;enzyme regulator activity;exopeptidase activity;GPI anch…	anchored to membrane;apical part of cell;apical plasma membrane;cell junction;cell part;cell projection membrane;cell projection part;extracellular membrane-bounded organelle;extracellular organelle;extracellular region part;extracellular space;extracellular vesicular exosome;intracellular membrane-bounded organelle;intracellular organelle;intracellular part;intrinsic to membrane;membrane;membran…	apical part of cell;cell part;extracellular organelle;extracellular space;intracellular membrane-bounded organelle;intracellular organelle;membrane;nucleus;organelle;plasma membrane;vesicle		19	19	19	60.1	60.1	60.1	45.673	0	323.31	17716000000	22	304	P16444	P16444	Dipeptidase 1	DPEP1	894
31.0104	30.9174	30.9046	31.259	29.564	29.7329	29.7233	29.3463	30.8035	30.5481	30.5981	30.6395				anatomical structure development;apoptosis;apoptosis in response to endoplasmic reticulum stress;apoptotic mitochondrial changes;biological adhesion;biological regulation;blood coagulation;calcium ion homeostasis;calcium ion import;calcium ion transmembrane transport;calcium ion transport;calcium-mediated signaling;cation homeostasis;cation transport;cell adhesion;cell death;cellular calcium ion …	active transmembrane transporter activity;adenyl nucleotide binding;adenyl ribonucleotide binding;ATP binding;ATPase activity;ATPase activity, coupled;ATPase activity, coupled to movement of substances;ATPase activity, coupled to transmembrane movement of ions;ATPase activity, coupled to transmembrane movement of ions, phosphorylative mechanism;ATPase activity, coupled to transmembrane movement o…	calcium channel complex;cation channel complex;cell part;contractile fiber part;cytoplasmic part;endoplasmic reticulum;endoplasmic reticulum membrane;endoplasmic reticulum part;endoplasmic reticulum-Golgi intermediate compartment;H zone;I band;integral to membrane;integral to plasma membrane;intracellular membrane-bounded organelle;intracellular organelle;intracellular organelle part;intracellula…	cell part;endoplasmic reticulum;intracellular membrane-bounded organelle;intracellular organelle;macromolecular complex;membrane;organelle;protein complex	Alzheimer's disease;Calcium signaling pathway;Pancreatic secretion	57	57	57	54.3	54.3	54.3	114.76	0	323.31	44226000000	46	763	P16615;O14983;Q93084	P16615	Sarcoplasmic/endoplasmic reticulum calcium ATPase 2	ATP2A2	895
31.9689	30.5317	31.477	30.9991	23.8113	22.5732	22.3364	22.7502	31.4998	30.2154	29.3701	29.656				anatomical structure development;anatomical structure morphogenesis;axon guidance;biological adhesion;biological regulation;blood coagulation;cell adhesion;cell adhesion mediated by integrin;cell differentiation;cell migration;cell motility;cell proliferation;cell surface receptor linked signaling pathway;cell-matrix adhesion;cell-substrate adhesion;cellular component movement;cellular component …	binding;cation binding;collagen binding;ion binding;metal ion binding;protein binding;receptor activity;viral receptor activity	adherens junction;alpha2-beta1 integrin complex;anchoring junction;axon part;axon terminus;basal part of cell;cell junction;cell outer membrane;cell part;cell projection part;cell surface;cell-substrate adherens junction;cell-substrate junction;cytoplasmic part;external encapsulating structure part;external side of plasma membrane;focal adhesion;integrin complex;intracellular membrane-bounded org…	basal part of cell;cell part;cell surface;intracellular membrane-bounded organelle;intracellular organelle;macromolecular complex;membrane;nucleus;organelle;plasma membrane;protein complex;receptor complex	Arrhythmogenic right ventricular cardiomyopathy (ARVC);Dilated cardiomyopathy;ECM-receptor interaction;Focal adhesion;Hematopoietic cell lineage;Hypertrophic cardiomyopathy (HCM);Pathways in cancer;Phagosome;Regulation of actin cytoskeleton;Small cell lung cancer	54	54	54	49.4	49.4	49.4	129.29	0	323.31	48752000000	45	673	P17301	P17301	Integrin alpha-2	ITGA2	902
25.3264	25.4427	25.3443	25.408	25.0293	25.5591	22.7084	23.4157	25.1827	25.3392	25.2424	25.1495				anatomical structure development;anatomical structure formation involved in morphogenesis;biological regulation;blastocyst development;cellular process;cellular response to acid;cellular response to amine stimulus;cellular response to amino acid stimulus;cellular response to chemical stimulus;cellular response to endogenous stimulus;cellular response to organic nitrogen;cellular response to organ…	binding;calcium ion binding;calcium-dependent cysteine-type endopeptidase activity;catalytic activity;cation binding;cysteine-type endopeptidase activity;cysteine-type peptidase activity;cytoskeletal protein binding;endopeptidase activity;hydrolase activity;ion binding;metal ion binding;peptidase activity;peptidase activity, acting on L-amino acid peptides;protein binding	adherens junction;anchoring junction;cell cortex part;cell junction;cell part;cell projection;cell-substrate adherens junction;cell-substrate junction;chromatin;chromosomal part;cortical actin cytoskeleton;cortical cytoskeleton;cytoplasm;cytoplasmic part;cytoskeletal part;cytoskeleton;cytosol;dendrite;endoplasmic reticulum;endoplasmic reticulum part;extracellular membrane-bounded organelle;extrac…	cell part;cell projection;cytoplasm;cytoskeleton;cytosol;endoplasmic reticulum;extracellular organelle;Golgi apparatus;intracellular membrane-bounded organelle;intracellular non-membrane-bounded organelle;intracellular organelle;membrane;neuron projection;nucleus;organelle;plasma membrane;pseudopodium;vesicle	Alzheimer's disease;Apoptosis;Focal adhesion;Protein processing in endoplasmic reticulum	12	12	12	26.3	26.3	26.3	79.994	0	54.312	1039500000	33	41	P17655	P17655	Calpain-2 catalytic subunit	CAPN2	906
24.9551	24.9855	25.1147	25.3099	24.3835	22.6447	21.9739	22.8795	25.2695	22.8467	25.4033	25.3729				B cell activation;B cell differentiation;biological regulation;carbohydrate homeostasis;cell activation;cell differentiation;cell surface receptor linked signaling pathway;cellular developmental process;cellular macromolecule metabolic process;cellular metabolic process;cellular process;cellular protein metabolic process;cellular response to chemical stimulus;cellular response to cytokine stimulu…	binding;catalytic activity;enzyme binding;hydrolase activity;hydrolase activity, acting on ester bonds;integrin binding;kinase binding;phosphatase activity;phosphoprotein phosphatase activity;phosphoric ester hydrolase activity;protein binding;protein complex binding;protein kinase binding;protein tyrosine phosphatase activity;receptor binding;receptor tyrosine kinase binding;SNARE binding;syntax…	cell part;cytoplasmic part;endoplasmic reticulum;endoplasmic reticulum-Golgi intermediate compartment;intracellular membrane-bounded organelle;intracellular organelle;intracellular organelle part;intracellular part;membrane;membrane-bounded organelle;nuclear part;nucleoplasm;nucleus;organelle;organelle part;plasma membrane	cell part;endoplasmic reticulum;intracellular membrane-bounded organelle;intracellular organelle;membrane;nucleoplasm;nucleus;organelle;plasma membrane		6	6	6	21.4	21.4	21.4	48.473	0	26.392	738200000	26	22	P17706	P17706	Tyrosine-protein phosphatase non-receptor type 2	PTPN2	908
31.4644	31.0068	30.0871	29.5515	28.7144	28.5573	28.483	28.3217	30.665	31.6548	31.8358	31.563				anatomical structure development;biological regulation;cell chemotaxis;cell differentiation;cell migration;cell motility;cellular component movement;cellular component organization;cellular component organization at cellular level;cellular component organization or biogenesis;cellular component organization or biogenesis at cellular level;cellular developmental process;cellular macromolecule meta…	binding;carbohydrate binding;chemoattractant activity;extracellular matrix binding;IgE binding;immunoglobulin binding;laminin binding;protein binding;protein complex binding	cell part;cytoplasm;cytoplasmic part;external side of plasma membrane;extracellular matrix;extracellular membrane-bounded organelle;extracellular organelle;extracellular region part;extracellular space;extracellular vesicular exosome;immunological synapse;intracellular membrane-bounded organelle;intracellular organelle;intracellular organelle part;intracellular part;macromolecular complex;membran…	cell part;cytoplasm;extracellular matrix;extracellular organelle;extracellular space;intracellular membrane-bounded organelle;intracellular organelle;macromolecular complex;membrane;nucleus;organelle;plasma membrane;proteinaceous extracellular matrix;ribonucleoprotein complex;spliceosomal complex;vesicle		16	16	16	46	46	46	26.152	0	245.4	49964000000	9	295	P17931	P17931	Galectin-3	LGALS3	913
26.9092	26.3223	26.9737	26.613	22.6344	23.5936	22.991	23.1234	27.3345	26.7864	26.1847	26.4419				actin cytoskeleton organization;actin filament bundle assembly;actin filament organization;actin filament-based process;antigen processing and presentation;antigen processing and presentation of exogenous antigen;antigen processing and presentation of exogenous peptide antigen;antigen processing and presentation of exogenous peptide antigen via MHC class I;antigen processing and presentation of e…	receptor activity	adherens junction;alphav-beta5 integrin complex;anchoring junction;cell junction;cell leading edge;cell part;cell surface;cell-substrate adherens junction;cell-substrate junction;cytoplasmic membrane-bounded vesicle;cytoplasmic part;cytoplasmic vesicle;endocytic vesicle;extracellular membrane-bounded organelle;extracellular organelle;extracellular region part;extracellular vesicular exosome;focal…	cell leading edge;cell part;cell surface;cytoplasmic membrane-bounded vesicle;extracellular organelle;intracellular membrane-bounded organelle;intracellular organelle;macromolecular complex;membrane;organelle;plasma membrane;protein complex;receptor complex;vesicle	Arrhythmogenic right ventricular cardiomyopathy (ARVC);Dilated cardiomyopathy;ECM-receptor interaction;Focal adhesion;Hypertrophic cardiomyopathy (HCM);Phagosome;Regulation of actin cytoskeleton	24	24	24	38	38	38	88.053	0	108.71	2360200000	44	89	P18084	P18084	Integrin beta-5	ITGB5	919
27.0951	26.8785	27.0385	27.0431	23.0435	22.8572	22.3954	24.6349	27.6363	26.5085	26.2731	26.2131				adherens junction assembly;adherens junction organization;anatomical structure morphogenesis;apical junction assembly;axon extension;biological adhesion;biological regulation;blood coagulation;cell activation;cell adhesion;cell growth;cell junction assembly;cell junction organization;cell projection assembly;cell projection organization;cell-cell adhesion;cell-cell junction assembly;cell-cell jun…	actin binding;alpha-catenin binding;beta-catenin binding;binding;cadherin binding;cell adhesion molecule binding;cytoskeletal protein binding;dystroglycan binding;enzyme binding;glycoprotein binding;protein binding;structural molecule activity;ubiquitin protein ligase binding	actin cytoskeleton;adherens junction;anchoring junction;cell junction;cell part;cell-cell adherens junction;cell-cell junction;cell-substrate adherens junction;cell-substrate junction;contractile fiber part;costamere;cytoplasmic part;cytoskeleton;cytosol;extracellular membrane-bounded organelle;extracellular organelle;extracellular region;extracellular region part;extracellular vesicular exosome;…	cell part;cytoskeleton;cytosol;extracellular organelle;extracellular region;intracellular non-membrane-bounded organelle;intracellular organelle;macromolecular complex;membrane;organelle;plasma membrane;protein complex;vesicle	Adherens junction;Amoebiasis;Bacterial invasion of epithelial cells;Focal adhesion;Leukocyte transendothelial migration;Regulation of actin cytoskeleton;Shigellosis	22	22	22	30	30	30	123.8	0	117.23	2759400000	75	127	P18206	P18206	Vinculin	VCL	922
28.8322	28.2941	29.1357	28.2919	22.8668	22.7024	23.0281	22.7254	29.2381	28.513	27.9395	27.9941				biological adhesion;biological regulation;cell adhesion;cell surface receptor linked signaling pathway;cell-matrix adhesion;cell-substrate adhesion;cellular component organization;cellular component organization at cellular level;cellular component organization or biogenesis;cellular component organization or biogenesis at cellular level;cellular process;cellular response to stimulus;defense resp…	receptor activity;viral receptor activity	cell part;external side of plasma membrane;extracellular membrane-bounded organelle;extracellular organelle;extracellular region part;extracellular vesicular exosome;integrin complex;macromolecular complex;membrane;membrane part;membrane-bounded organelle;membrane-bounded vesicle;organelle;plasma membrane;plasma membrane part;protein complex;receptor complex;vesicle	cell part;extracellular organelle;macromolecular complex;membrane;organelle;plasma membrane;protein complex;receptor complex;vesicle	Arrhythmogenic right ventricular cardiomyopathy (ARVC);Dilated cardiomyopathy;ECM-receptor interaction;Focal adhesion;Hypertrophic cardiomyopathy (HCM);Regulation of actin cytoskeleton	18	18	18	35.2	35.2	35.2	85.935	0	151.63	8681700000	37	112	P18564	P18564	Integrin beta-6	ITGB6	925
23.7803	23.5686	24.6209	24.1487	23.2208	22.9418	22.76	22.9497	26.604	25.7369	25.6466	25.7348				amine metabolic process;aminoglycan biosynthetic process;aminoglycan catabolic process;aminoglycan metabolic process;anatomical structure development;anatomical structure morphogenesis;biological regulation;biosynthetic process;canonical Wnt receptor signaling pathway;carbohydrate biosynthetic process;carbohydrate catabolic process;carbohydrate metabolic process;catabolic process;cell development…	binding;protein binding;protein C-terminus binding	adherens junction;anchoring junction;cell junction;cell part;cell surface;cell-substrate adherens junction;cell-substrate junction;cytoplasm;cytoplasmic part;external side of plasma membrane;extracellular membrane-bounded organelle;extracellular organelle;extracellular region part;extracellular vesicular exosome;focal adhesion;Golgi apparatus part;Golgi lumen;integral to membrane;integral to plas…	cell part;cell surface;cytoplasm;extracellular organelle;macromolecular complex;membrane;organelle;plasma membrane;protein complex;vesicle	Cell adhesion molecules (CAMs);ECM-receptor interaction;Malaria	4	4	4	15.5	15.5	15.5	32.461	0	78.662	846990000	7	25	P18827	P18827	Syndecan-1	SDC1	930
26.5566	26.2434	26.1804	26.3903	23.3511	22.5649	23.7292	22.9448	25.8496	25.9556	25.7384	25.4601				acute inflammatory response;acute-phase response;alcohol metabolic process;anatomical structure development;anatomical structure morphogenesis;aromatic compound biosynthetic process;benzene-containing compound metabolic process;bilirubin conjugation;biological regulation;biosynthetic process;biphenyl catabolic process;biphenyl metabolic process;carbohydrate metabolic process;carboxylic acid metab…	binding;carboxylic acid binding;catalytic activity;drug binding;enzyme binding;enzyme inhibitor activity;enzyme regulator activity;fatty acid binding;glucuronosyltransferase activity;identical protein binding;isoprenoid binding;kinase binding;lipid binding;monocarboxylic acid binding;protein binding;protein dimerization activity;protein heterodimerization activity;protein homodimerization activit…	cell part;cytochrome complex;cytoplasmic part;endoplasmic reticulum;endoplasmic reticulum membrane;endoplasmic reticulum part;extracellular membrane-bounded organelle;extracellular organelle;extracellular region part;extracellular vesicular exosome;integral to membrane;integral to plasma membrane;intracellular membrane-bounded organelle;intracellular organelle;intracellular organelle part;intrace…	cell part;endoplasmic reticulum;extracellular organelle;intracellular membrane-bounded organelle;intracellular organelle;macromolecular complex;membrane;organelle;protein complex;vesicle	Ascorbate and aldarate metabolism;Drug metabolism - cytochrome P450;Drug metabolism - other enzymes;Metabolism of xenobiotics by cytochrome P450;Other types of O-glycan biosynthesis;Pentose and glucuronate interconversions;Porphyrin and chlorophyll metabolism;Retinol metabolism;Starch and sucrose metabolism;Steroid hormone biosynthesis	14	14	9	30.3	30.3	16.7	60.75	0	91.093	1605500000	26	44	P19224;Q9HAW9;Q9HAW7;O60656;P22309;P35504;P35503;P22310	P19224	UDP-glucuronosyltransferase 1-6	UGT1A6	935
25.7854	25.3802	25.4813	24.1711	21.6	22.8403	23.1547	23.3027	26.7905	26.1511	25.9196	26.313				biological adhesion;biological regulation;blood coagulation;cell adhesion;cell migration;cell motility;cell-cell adhesion;cellular component movement;cellular process;cellular response to chemical stimulus;cellular response to cytokine stimulus;cellular response to interferon-gamma;cellular response to organic substance;cellular response to stimulus;cellular response to tumor necrosis factor;coag…	binding;protein binding;receptor binding	anchored to membrane;cell part;cell surface;extracellular membrane-bounded organelle;extracellular organelle;extracellular region part;extracellular vesicular exosome;integral to membrane;integral to plasma membrane;intrinsic to membrane;intrinsic to plasma membrane;membrane;membrane part;membrane-bounded organelle;membrane-bounded vesicle;organelle;plasma membrane;plasma membrane part;vesicle	cell part;cell surface;extracellular organelle;membrane;organelle;plasma membrane;vesicle	Cell adhesion molecules (CAMs)	6	6	6	17.6	17.6	17.6	28.147	0	66.81	1214200000	7	17	P19256	P19256	Lymphocyte function-associated antigen 3	CD58	936
22.2474	24.0678	23.9284	22.6342	23.7269	22.1721	22.4749	22.9657	24.6484	24.4548	24.6211	24.818				biological regulation;carboxylic acid metabolic process;cell surface receptor linked signaling pathway;cellular component assembly;cellular component organization;cellular component organization or biogenesis;cellular ketone metabolic process;cellular lipid metabolic process;cellular metabolic process;cellular process;cellular response to abiotic stimulus;cellular response to chemical stimulus;ce…	binding;cytokine binding;death receptor activity;molecular transducer activity;protein binding;receptor activity;signal transducer activity;signaling receptor activity;transmembrane signaling receptor activity;tumor necrosis factor binding;tumor necrosis factor receptor activity	axon;cell part;cell projection;cell surface;cytoplasmic part;cytosol;extracellular region;extracellular region part;extracellular space;Golgi apparatus part;Golgi membrane;integral to membrane;integral to plasma membrane;intracellular membrane-bounded organelle;intracellular organelle;intracellular organelle part;intracellular part;intrinsic to membrane;intrinsic to plasma membrane;macromolecular…	cell part;cell projection;cell surface;cytosol;extracellular region;extracellular space;intracellular membrane-bounded organelle;intracellular organelle;macromolecular complex;membrane;mitochondrion;neuron projection;nucleus;organelle;plasma membrane;protein complex;receptor complex;synapse	Adipocytokine signaling pathway;Alzheimer's disease;Amyotrophic lateral sclerosis (ALS);Apoptosis;Chagas disease (American trypanosomiasis);Cytokine-cytokine receptor interaction;Hepatitis C;ko05152;MAPK signaling pathway;Osteoclast differentiation;Toxoplasmosis	6	6	6	30.5	30.5	30.5	50.494	0	26.745	337090000	21	17	P19438	P19438	Tumor necrosis factor receptor superfamily member 1A;Tumor necrosis factor receptor superfamily member 1A, membrane form;Tumor necrosis factor-binding protein 1	TNFRSF1A	941
28.7963	28.7047	29.4845	29.1181	22.8333	22.841	23.0603	23.2093	28.8274	28.3501	28.4379	28.5138				alkene biosynthetic process;amine biosynthetic process;amine catabolic process;amine metabolic process;arachidonic acid metabolic process;biological regulation;biosynthetic process;carboxylic acid biosynthetic process;carboxylic acid catabolic process;carboxylic acid metabolic process;catabolic process;cellular alkene metabolic process;cellular amine metabolic process;cellular amino acid biosynth…	catalytic activity;gamma-glutamyltransferase activity;transferase activity;transferase activity, transferring acyl groups;transferase activity, transferring amino-acyl groups	anchored to external side of plasma membrane;anchored to membrane;anchored to plasma membrane;cell part;cytoplasmic part;endoplasmic reticulum;extracellular membrane-bounded organelle;extracellular organelle;extracellular region part;extracellular space;extracellular vesicular exosome;integral to membrane;intracellular membrane-bounded organelle;intracellular organelle;intracellular part;intrinsi…	cell part;endoplasmic reticulum;extracellular organelle;extracellular space;intracellular membrane-bounded organelle;intracellular organelle;membrane;organelle;plasma membrane;vesicle	Arachidonic acid metabolism;Cyanoamino acid metabolism;Glutathione metabolism;Taurine and hypotaurine metabolism	14	14	14	34.4	34.4	34.4	61.409	0	310.04	9377400000	24	213	P19440;A6NGU5;P36268;Q14390;B5MD39;Q9BX51	P19440;A6NGU5;P36268	Gamma-glutamyltranspeptidase 1;Gamma-glutamyltranspeptidase 1 heavy chain;Gamma-glutamyltranspeptidase 1 light chain;Putative gamma-glutamyltranspeptidase 3;Putative gamma-glutamyltranspeptidase 3 heavy chain;Putative gamma-glutamyltranspeptidase 3 light chain;Inactive gamma-glutamyltranspeptidase 2	GGT1;GGT3P;GGT2	942
27.0498	27.0367	27.8738	27.7982	22.8732	24.8656	22.921	23.5478	28.7931	28.5448	28.5462	28.4636				amine metabolic process;aminoglycan catabolic process;aminoglycan metabolic process;biological regulation;calcium-mediated signaling;carbohydrate catabolic process;carbohydrate metabolic process;cardiac cell differentiation;cardiac muscle cell differentiation;catabolic process;cation homeostasis;cation transport;cell death;cell differentiation;cell growth;cell migration;cell motility;cellular cat…	active transmembrane transporter activity;antiporter activity;binding;binding, bridging;calcium-dependent protein binding;cation transmembrane transporter activity;cation:cation antiporter activity;enzyme binding;hydrogen ion transmembrane transporter activity;inorganic cation transmembrane transporter activity;ion transmembrane transporter activity;lipid binding;metal ion transmembrane transport…	adherens junction;anchoring junction;apical plasma membrane;basolateral plasma membrane;cell junction;cell part;cell projection;cell surface;cell-cell contact zone;cell-cell junction;cell-substrate adherens junction;cell-substrate junction;cytoplasm;cytoplasmic part;endoplasmic reticulum;endoplasmic reticulum membrane;endoplasmic reticulum part;extracellular membrane-bounded organelle;extracellul…	cell part;cell projection;cell surface;cytoplasm;endoplasmic reticulum;extracellular organelle;intracellular membrane-bounded organelle;intracellular organelle;membrane;mitochondrion;nucleoplasm;organelle;plasma membrane;vesicle	Bile secretion;Cardiac muscle contraction;Gastric acid secretion;Pancreatic secretion;Regulation of actin cytoskeleton;Salivary secretion	19	19	18	27.5	27.5	26.1	90.762	0	202.27	5805900000	26	175	P19634	P19634	Sodium/hydrogen exchanger 1	SLC9A1	945
24.9373	25.2256	25.5084	24.8631	23.3221	22.9006	22.0165	22.8329	24.5141	24.0121	23.6535	21.9182				amine metabolic process;cation transport;cell communication;cellular process;cellular response to amine stimulus;cellular response to chemical stimulus;cellular response to copper ion;cellular response to copper ion starvation;cellular response to endogenous stimulus;cellular response to external stimulus;cellular response to extracellular stimulus;cellular response to heparin;cellular response t…	binding;calcium ion binding;carbohydrate binding;catalytic activity;cation binding;cation channel activity;cation transmembrane transporter activity;channel activity;cofactor binding;copper ion binding;diamine oxidase activity;drug binding;glycosaminoglycan binding;heparin binding;histamine oxidase activity;identical protein binding;ion binding;ion channel activity;ion transmembrane transporter a…	cell junction;cell part;cell-cell junction;cytoplasmic part;extracellular membrane-bounded organelle;extracellular organelle;extracellular region part;extracellular space;extracellular vesicular exosome;intracellular membrane-bounded organelle;intracellular organelle;intracellular part;membrane;membrane-bounded organelle;membrane-bounded vesicle;microbody;occluding junction;organelle;peroxisome;p…	cell part;extracellular organelle;extracellular space;intracellular membrane-bounded organelle;intracellular organelle;membrane;microbody;organelle;peroxisome;plasma membrane;vesicle	Arginine and proline metabolism;Histidine metabolism;Tryptophan metabolism	11	11	11	18.4	18.4	18.4	85.377	0	14.927	567310000	38	28	P19801	P19801	Amiloride-sensitive amine oxidase [copper-containing]	AOC1	947
26.2556	26.0597	26.203	26.5059	22.4638	22.7357	23.9511	22.3906	26.8416	25.318	25.7823	25.8225				amine metabolic process;anatomical structure development;auditory receptor cell stereocilium organization;behavior;biological regulation;biomineral tissue development;blood coagulation;body fluid secretion;calcium ion homeostasis;calcium ion transmembrane transport;calcium ion transport;cation homeostasis;cation transport;cell differentiation;cell differentiation in hindbrain;cell projection orga…	active transmembrane transporter activity;adenyl nucleotide binding;adenyl ribonucleotide binding;ATP binding;ATPase activity;ATPase activity, coupled;ATPase activity, coupled to movement of substances;ATPase activity, coupled to transmembrane movement of ions;ATPase activity, coupled to transmembrane movement of ions, phosphorylative mechanism;ATPase activity, coupled to transmembrane movement o…	apical plasma membrane;cell body;cell junction;cell part;cell projection;cilium;cytoplasm;cytoplasmic part;endoplasmic reticulum;extracellular membrane-bounded organelle;extracellular organelle;extracellular region part;extracellular vesicular exosome;Golgi apparatus;integral to membrane;integral to plasma membrane;intracellular membrane-bounded organelle;intracellular organelle;intracellular par…	cell body;cell part;cell projection;cilium;cytoplasm;endoplasmic reticulum;extracellular organelle;Golgi apparatus;intracellular membrane-bounded organelle;intracellular organelle;membrane;neuronal cell body;nucleus;organelle;plasma membrane;synapse;vesicle	Calcium signaling pathway;Pancreatic secretion;Salivary secretion	19	19	12	21.2	21.2	13.5	134.68	0	55.773	1645100000	50	87	P20020;Q16720;Q01814	P20020	Plasma membrane calcium-transporting ATPase 1	ATP2B1	949
26.9426	27.1338	26.7344	27.1196	25.0823	25.7672	25.2404	25.582	26.2164	26.1958	26.4454	26.2434				autophagy;behavior;behavioral interaction between organisms;biological regulation;calcium ion homeostasis;catabolic process;cation homeostasis;cell differentiation;cell proliferation;cell volume homeostasis;cellular calcium ion homeostasis;cellular catabolic process;cellular cation homeostasis;cellular chemical homeostasis;cellular component organization;cellular component organization or biogene…	binding;calcium ion binding;calcium-dependent phospholipid binding;calcium-dependent protein binding;cation binding;integrin binding;ion binding;lipid binding;metal ion binding;phospholipid binding;protein binding;protein complex binding;receptor binding	cell part;cytoplasmic part;cytosol;endoplasmic reticulum membrane;endoplasmic reticulum part;envelope;extracellular membrane-bounded organelle;extracellular organelle;extracellular region part;extracellular vesicular exosome;intracellular membrane-bounded organelle;intracellular organelle;intracellular organelle part;intracellular part;membrane;membrane part;membrane-bounded organelle;membrane-bo…	cell part;cytosol;extracellular organelle;intracellular membrane-bounded organelle;intracellular organelle;membrane;nuclear envelope;nucleus;organelle;plasma membrane;vesicle		12	12	12	28.5	28.5	28.5	52.739	0	158.43	2516300000	21	74	P20073	P20073	Annexin A7	ANXA7	951
22.6518	23.5574	23.8328	24.1334	22.0944	22.8534	21.6583	24.0314	23.5738	22.5626	23.7657	24.0093				antigen processing and presentation;biological regulation;cellular macromolecule metabolic process;cellular metabolic process;cellular process;cellular protein metabolic process;cellular response to stimulus;establishment of localization;establishment of localization in cell;establishment of protein localization;exocytosis;immune system process;intracellular protein transport;intracellular signal…	binding;catalytic activity;cytoskeletal protein binding;GDP binding;GTP binding;GTPase activity;guanyl nucleotide binding;guanyl ribonucleotide binding;hydrolase activity;hydrolase activity, acting on acid anhydrides;hydrolase activity, acting on acid anhydrides, in phosphorus-containing anhydrides;myosin binding;myosin V binding;nucleoside-triphosphatase activity;nucleotide binding;protein bindi…	cell part;clathrin-coated vesicle;coated vesicle;cytoplasm;cytoplasmic membrane-bounded vesicle;cytoplasmic part;cytoplasmic vesicle;cytoplasmic vesicle membrane;cytoplasmic vesicle part;cytosol;endosome;extracellular membrane-bounded organelle;extracellular organelle;extracellular region part;extracellular vesicular exosome;intracellular membrane-bounded organelle;intracellular organelle;intrace…	cell part;cytoplasm;cytoplasmic membrane-bounded vesicle;cytosol;endosome;extracellular organelle;intracellular membrane-bounded organelle;intracellular organelle;membrane;organelle;plasma membrane;vesicle	Tight junction	3	2	2	20.5	16.9	16.9	24.758	0	13.786	247540000	13	14	P20337	P20337	Ras-related protein Rab-3B	RAB3B	954
25.4719	25.993	26.3353	26.4219	26.3309	26.222	26.3468	26.0656	26.2488	26.6057	26.4329	26.4162				biological regulation;blood coagulation;cellular component organization;cellular component organization or biogenesis;cellular macromolecule metabolic process;cellular membrane organization;cellular metabolic process;cellular process;cellular response to stimulus;coagulation;early endosome to late endosome transport;endocytosis;endosome transport;establishment of localization;establishment of loc…	binding;catalytic activity;GDP binding;GTP binding;GTPase activity;guanyl nucleotide binding;guanyl ribonucleotide binding;hydrolase activity;hydrolase activity, acting on acid anhydrides;hydrolase activity, acting on acid anhydrides, in phosphorus-containing anhydrides;nucleoside-triphosphatase activity;nucleotide binding;purine nucleotide binding;purine ribonucleoside triphosphate binding;purin…	actin cytoskeleton;axon;axon part;axon terminus;cell body;cell part;cell projection;cell projection part;clathrin-coated vesicle;coated vesicle;cytoplasm;cytoplasmic membrane-bounded vesicle;cytoplasmic part;cytoplasmic vesicle;cytoplasmic vesicle membrane;cytoplasmic vesicle part;cytoskeleton;cytosol;dendrite;early endosome;endocytic vesicle;endosomal part;endosome;endosome membrane;extracellula…	cell body;cell part;cell projection;cytoplasm;cytoplasmic membrane-bounded vesicle;cytoskeleton;cytosol;endosome;extracellular organelle;intracellular membrane-bounded organelle;intracellular non-membrane-bounded organelle;intracellular organelle;macromolecular complex;membrane;neuron projection;neuronal cell body;organelle;plasma membrane;protein complex;vesicle	Amoebiasis;Amyotrophic lateral sclerosis (ALS);Endocytosis;ko05152;Phagosome;Vasopressin-regulated water reabsorption	9	5	5	55.8	38.6	38.6	23.658	0	27.469	1817100000	11	60	P20339	P20339	Ras-related protein Rab-5A	RAB5A	955
28.2208	28.3305	28.3725	28.2102	22.6677	26.2991	26.2164	23.6141	28.6156	28.7889	28.168	28.5007				biological regulation;cellular component organization;cellular component organization or biogenesis;cellular membrane organization;cellular process;cellular response to stimulus;endocytosis;endosome to lysosome transport;endosome transport;establishment of localization;establishment of localization in cell;intracellular transport;lysosomal transport;membrane invagination;membrane organization;rec…	binding;carbohydrate binding;carbohydrate transmembrane transporter activity;hexose transmembrane transporter activity;mannose binding;mannose transmembrane transporter activity;molecular transducer activity;monosaccharide binding;monosaccharide transmembrane transporter activity;receptor activity;signal transducer activity;signaling receptor activity;substrate-specific transmembrane transporter …	cell part;cytoplasmic part;endosome;integral to membrane;integral to plasma membrane;intracellular membrane-bounded organelle;intracellular organelle;intracellular organelle part;intracellular part;intrinsic to membrane;intrinsic to plasma membrane;late endosome;lysosomal membrane;membrane;membrane part;membrane-bounded organelle;organelle;organelle membrane;organelle part;perinuclear region of c…	cell part;endosome;intracellular membrane-bounded organelle;intracellular organelle;membrane;organelle	Lysosome;Phagosome	10	10	10	41.9	41.9	41.9	30.993	0	138.28	7661300000	14	119	P20645	P20645	Cation-dependent mannose-6-phosphate receptor	M6PR	961
23.5663	23.0014	23.4563	22.9884	22.7203	22.4754	22.7865	23.7517	23.8325	25.6707	24.4421	25.0655				activation of MAPK activity;anatomical structure formation involved in morphogenesis;anatomical structure morphogenesis;angiogenesis;aortic valve morphogenesis;axon guidance;biological adhesion;biological regulation;cardiac epithelial to mesenchymal transition;cell adhesion;cell communication;cell migration;cell morphogenesis;cell morphogenesis involved in differentiation;cell motility;cell surfa…	binding;ephrin receptor binding;protein binding;receptor binding	anchored to membrane;anchored to plasma membrane;cell part;extracellular membrane-bounded organelle;extracellular organelle;extracellular region;extracellular region part;extracellular vesicular exosome;integral to membrane;integral to plasma membrane;intrinsic to membrane;intrinsic to plasma membrane;membrane;membrane part;membrane-bounded organelle;membrane-bounded vesicle;organelle;plasma memb…	cell part;extracellular organelle;extracellular region;membrane;organelle;plasma membrane;vesicle	Axon guidance	2	2	2	8.3	8.3	8.3	23.787	0.00060976	2.7265	339190000	9	11	P20827	P20827	Ephrin-A1;Ephrin-A1, secreted form	EFNA1	967
24.7919	25.2406	25.2754	25.1931	23.0185	24.8699	24.8901	22.2897	24.7038	24.4026	24.8517	24.3297				anatomical structure morphogenesis;ATP hydrolysis coupled proton transport;ATP metabolic process;biological regulation;calcium ion homeostasis;cation homeostasis;cation transport;cell surface receptor linked signaling pathway;cellular cation homeostasis;cellular chemical homeostasis;cellular component organization;cellular component organization at cellular level;cellular component organization o…	active transmembrane transporter activity;adenyl nucleotide binding;adenyl ribonucleotide binding;ATP binding;ATPase activity;ATPase activity, coupled;ATPase activity, coupled to movement of substances;ATPase activity, coupled to transmembrane movement of ions;ATPase activity, coupled to transmembrane movement of substances;binding;catalytic activity;cation transmembrane transporter activity;cati…	apical plasma membrane;basolateral plasma membrane;cell part;cell projection;cytoplasm;cytoplasmic membrane-bounded vesicle;cytoplasmic part;cytoplasmic vesicle;cytosol;endomembrane system;extracellular membrane-bounded organelle;extracellular organelle;extracellular region part;extracellular vesicular exosome;integral to membrane;intracellular membrane-bounded organelle;intracellular organelle;i…	cell part;cell projection;cytoplasm;cytoplasmic membrane-bounded vesicle;cytosol;endomembrane system;extracellular organelle;intracellular membrane-bounded organelle;intracellular organelle;macromolecular complex;membrane;microvillus;organelle;plasma membrane;protein complex;proton-transporting two-sector ATPase complex;vesicle	Collecting duct acid secretion;Epithelial cell signaling in Helicobacter pylori infection;Oxidative phosphorylation;Phagosome;Rheumatoid arthritis;Vibrio cholerae infection	9	9	9	30.3	30.3	30.3	56.5	0	26.5	692410000	25	33	P21281;P15313	P21281	V-type proton ATPase subunit B, brain isoform	ATP6V1B2	970
23.8598	23.9109	23.8176	23.8218	22.0846	23.287	22.9112	23.3575	23.6525	23.7471	23.9172	23.7683				ATP hydrolysis coupled proton transport;biological regulation;cation homeostasis;cation transport;cell surface receptor linked signaling pathway;cellular cation homeostasis;cellular chemical homeostasis;cellular component organization;cellular component organization at cellular level;cellular component organization or biogenesis;cellular component organization or biogenesis at cellular level;cell…	active transmembrane transporter activity;ATPase activity;ATPase activity, coupled;ATPase activity, coupled to movement of substances;ATPase activity, coupled to transmembrane movement of ions;ATPase activity, coupled to transmembrane movement of ions, phosphorylative mechanism;ATPase activity, coupled to transmembrane movement of substances;binding;catalytic activity;cation transmembrane transpo…	apical part of cell;cell part;cytoplasmic part;cytoplasmic vesicle;cytosol;extracellular membrane-bounded organelle;extracellular organelle;extracellular region part;extracellular vesicular exosome;intracellular organelle;intracellular organelle part;intracellular part;lysosomal membrane;macromolecular complex;membrane;membrane part;membrane-bounded organelle;membrane-bounded vesicle;organelle;or…	apical part of cell;cell part;cytosol;extracellular organelle;intracellular organelle;macromolecular complex;membrane;organelle;plasma membrane;protein complex;proton-transporting two-sector ATPase complex;vesicle	Collecting duct acid secretion;Epithelial cell signaling in Helicobacter pylori infection;Oxidative phosphorylation;Phagosome;Rheumatoid arthritis;Vibrio cholerae infection	6	6	6	19.6	19.6	19.6	43.941	0	15.231	297100000	27	27	P21283;Q8NEY4	P21283	V-type proton ATPase subunit C 1	ATP6V1C1	971
28.9632	29.1153	29.3438	28.1527	26.2834	27.23	27.3228	25.8575	28.6615	28.6118	27.5051	27.4201				actin crosslink formation;actin cytoskeleton organization;actin cytoskeleton reorganization;actin filament organization;actin filament-based process;anatomical structure formation involved in morphogenesis;anatomical structure morphogenesis;biological adhesion;biological regulation;biosynthetic process;blood coagulation;cAMP-mediated signaling;cell activation;cell adhesion;cell cycle process;cell…	actin binding;actin filament binding;binding;cytoskeletal protein binding;enzyme binding;Fc-gamma receptor I complex binding;glycoprotein binding;GTPase binding;identical protein binding;immunoglobulin receptor binding;molecular transducer activity;protein binding;protein dimerization activity;protein homodimerization activity;Rac GTPase binding;Ral GTPase binding;Ras GTPase binding;receptor bind…	actin cytoskeleton;actin filament;adherens junction;anchoring junction;cell body;cell cortex part;cell junction;cell part;cell projection part;cell-substrate adherens junction;cell-substrate junction;chromosomal part;cortical cytoskeleton;cytoplasm;cytoplasmic part;cytoskeletal part;cytoskeleton;cytosol;dendritic shaft;extracellular membrane-bounded organelle;extracellular organelle;extracellular…	cell body;cell part;cytoplasm;cytoskeleton;cytosol;extracellular organelle;extracellular region;intracellular membrane-bounded organelle;intracellular non-membrane-bounded organelle;intracellular organelle;macromolecular complex;membrane;neuronal cell body;nucleus;organelle;plasma membrane;protein complex;vesicle	Focal adhesion;MAPK signaling pathway	64	64	60	38.8	38.8	37.2	280.74	0	297	9591500000	134	360	P21333	P21333	Filamin-A	FLNA	973
30.4922	30.521	31.1555	31.0066	22.6395	24.4738	22.4878	22.5982	30.6805	30.5224	30.9411	30.9372				adenosine biosynthetic process;adenosine metabolic process;AMP catabolic process;AMP metabolic process;biological adhesion;biological regulation;biosynthetic process;catabolic process;cell adhesion;cell-cell adhesion;cellular aromatic compound metabolic process;cellular biosynthetic process;cellular catabolic process;cellular macromolecule metabolic process;cellular metabolic process;cellular nit…	5'-nucleotidase activity;binding;catalytic activity;cation binding;hydrolase activity;hydrolase activity, acting on ester bonds;ion binding;metal ion binding;nucleotidase activity;nucleotide binding;phosphatase activity;phosphoric ester hydrolase activity	anchored to membrane;cell part;cell surface;cytoplasm;extracellular membrane-bounded organelle;extracellular organelle;extracellular region part;extracellular vesicular exosome;intracellular part;intrinsic to membrane;membrane;membrane part;membrane-bounded organelle;membrane-bounded vesicle;organelle;plasma membrane;vesicle	cell part;cell surface;cytoplasm;extracellular organelle;membrane;organelle;plasma membrane;vesicle	Nicotinate and nicotinamide metabolism;Purine metabolism;Pyrimidine metabolism	41	41	41	61.5	61.5	61.5	63.367	0	323.31	37393000000	27	535	P21589	P21589	5-nucleotidase	NT5E	976
24.6715	23.8189	24.8577	25.1484	23.3126	22.9175	22.1913	22.3447	25.7398	24.5553	24.9117	25.4635				anatomical structure formation involved in morphogenesis;anatomical structure morphogenesis;angiogenesis;axon guidance;biological adhesion;biological regulation;cell adhesion;cell morphogenesis;cell morphogenesis involved in differentiation;cell surface receptor linked signaling pathway;cell-substrate adhesion;cellular component morphogenesis;cellular component organization;cellular component org…	adenyl nucleotide binding;adenyl ribonucleotide binding;ATP binding;binding;catalytic activity;enzyme binding;ephrin receptor activity;kinase activity;kinase binding;molecular transducer activity;nucleotide binding;phosphotransferase activity, alcohol group as acceptor;protein binding;protein kinase activity;protein kinase binding;protein tyrosine kinase activity;purine nucleotide binding;purine …	cell part;integral to membrane;integral to plasma membrane;intrinsic to membrane;intrinsic to plasma membrane;membrane;membrane part;plasma membrane;plasma membrane part	cell part;membrane;plasma membrane	Axon guidance	9	9	9	14.2	14.2	14.2	108.13	0	34.206	665660000	44	22	P21709	P21709	Ephrin type-A receptor 1	EPHA1	977
30.7462	30.9292	30.917	31.2705	28.9615	29.1644	29.4681	28.7666	29.9279	30.2816	30.2845	29.928				anion transport;apoptosis;behavior;behavioral defense response;behavioral fear response;cell communication;cell death;cell differentiation;cell-cell signaling;cellular developmental process;cellular process;cognition;death;defense response;developmental process;epithelial cell differentiation;establishment of localization;fear response;ion transport;learning;learning or memory;multicellular organ…	anion channel activity;anion transmembrane transporter activity;binding;channel activity;enzyme binding;gated channel activity;ion channel activity;ion transmembrane transporter activity;kinase binding;passive transmembrane transporter activity;porin activity;protein binding;protein kinase binding;substrate-specific channel activity;substrate-specific transmembrane transporter activity;substrate-…	cell part;cytoplasmic part;extracellular membrane-bounded organelle;extracellular organelle;extracellular region part;extracellular vesicular exosome;intracellular membrane-bounded organelle;intracellular non-membrane-bounded organelle;intracellular organelle;intracellular organelle part;intracellular part;macromolecular complex;membrane;membrane part;membrane-bounded organelle;membrane-bounded v…	cell part;extracellular organelle;intracellular membrane-bounded organelle;intracellular non-membrane-bounded organelle;intracellular organelle;macromolecular complex;membrane;mitochondrion;nucleus;organelle;plasma membrane;protein complex;vesicle	Calcium signaling pathway;Huntington's disease;Parkinson's disease	28	28	28	92.2	92.2	92.2	30.772	0	323.31	39607000000	17	612	P21796	P21796	Voltage-dependent anion-selective channel protein 1	VDAC1	979
28.5755	29.0817	29.8179	29.1333	23.0289	24.0401	23.1611	22.2744	31.0929	31.5326	31.0725	31.6116				anatomical structure development;anatomical structure formation involved in morphogenesis;biological adhesion;biological regulation;blood coagulation;brain development;cell activation;cell adhesion;cell development;cell junction assembly;cell junction organization;cell-cell junction assembly;cell-cell junction organization;cellular component assembly;cellular component assembly at cellular level;…		adherens junction;anchoring junction;apical plasma membrane;cell junction;cell part;cell-substrate adherens junction;cell-substrate junction;clathrin coated vesicle membrane;clathrin-coated endocytic vesicle membrane;coated vesicle membrane;cytoplasmic part;cytoplasmic vesicle membrane;cytoplasmic vesicle part;endocytic vesicle membrane;external side of plasma membrane;extracellular membrane-boun…	cell part;extracellular organelle;extracellular space;membrane;organelle;plasma membrane;vesicle	Hematopoietic cell lineage	18	18	18	34.2	34.2	34.2	25.416	0	323.31	29411000000	6	101	P21926	P21926	CD9 antigen	CD9	982
24.9435	25.7324	25.9152	26.502	22.3856	22.5917	25.2053	22.4415	25.751	25.8495	25.934	25.7902				alcohol catabolic process;alcohol metabolic process;amine catabolic process;amine metabolic process;behavior;benzene-containing compound metabolic process;biological regulation;biosynthetic process;catabolic process;catecholamine catabolic process;catecholamine metabolic process;catechol-containing compound catabolic process;catechol-containing compound metabolic process;cell communication;cell-c…	binding;catalytic activity;catechol O-methyltransferase activity;cation binding;ion binding;magnesium ion binding;metal ion binding;methyltransferase activity;O-methyltransferase activity;S-adenosylmethionine-dependent methyltransferase activity;transferase activity;transferase activity, transferring one-carbon groups	axon;cell body;cell part;cell projection;cell projection part;cytoplasmic part;cytosol;dendritic spine;extracellular membrane-bounded organelle;extracellular organelle;extracellular region part;extracellular vesicular exosome;integral to membrane;intracellular membrane-bounded organelle;intracellular organelle;intracellular part;intrinsic to membrane;membrane;membrane part;membrane-bounded organe…	cell body;cell part;cell projection;cytosol;extracellular organelle;intracellular membrane-bounded organelle;intracellular organelle;membrane;mitochondrion;neuron projection;organelle;plasma membrane;vesicle	Betalain biosynthesis;Steroid hormone biosynthesis;Tyrosine metabolism	10	10	10	55.7	55.7	55.7	30.037	0	44.6	1225200000	15	41	P21964	P21964	Catechol O-methyltransferase	COMT	984
24.4759	24.1065	24.7975	24.601	22.4456	23.8599	22.5956	22.7517	23.6101	22.1664	22.2303	22.6136				anatomical structure formation involved in morphogenesis;anatomical structure morphogenesis;apoptotic cell clearance;biological regulation;blood vessel remodeling;branching involved in salivary gland morphogenesis;calcium ion homeostasis;cation homeostasis;cellular calcium ion homeostasis;cellular cation homeostasis;cellular chemical homeostasis;cellular component assembly;cellular component orga…	binding;catalytic activity;cation binding;GTP binding;guanyl nucleotide binding;guanyl ribonucleotide binding;ion binding;metal ion binding;nucleotide binding;protein-glutamine gamma-glutamyltransferase activity;purine nucleotide binding;purine ribonucleoside triphosphate binding;purine ribonucleotide binding;ribonucleotide binding;transferase activity;transferase activity, transferring acyl grou…	adherens junction;anchoring junction;cell junction;cell part;cell-substrate adherens junction;cell-substrate junction;cytoplasmic part;cytosol;extracellular membrane-bounded organelle;extracellular organelle;extracellular region part;extracellular vesicular exosome;focal adhesion;intracellular membrane-bounded organelle;intracellular organelle;intracellular part;intrinsic to membrane;intrinsic to…	cell part;cytosol;extracellular organelle;intracellular membrane-bounded organelle;intracellular organelle;mitochondrion;organelle;vesicle	Huntington's disease	8	8	8	15.9	15.9	15.9	77.328	0	15.665	250340000	34	19	P21980	P21980	Protein-glutamine gamma-glutamyltransferase 2	TGM2	985
29.3414	29.0174	29.7241	29.4633	22.7366	21.9072	22.7924	22.8992	30.9819	30.2258	30.0266	30.2909				adherens junction organization;anatomical structure homeostasis;biological adhesion;biological regulation;canonical Wnt receptor signaling pathway;cell adhesion;cell junction assembly;cell junction organization;cell surface receptor linked signaling pathway;cell-cell adhesion;cell-cell junction organization;cellular component assembly;cellular component assembly at cellular level;cellular compone…	binding;calcium ion binding;cation binding;ion binding;metal ion binding	adherens junction;anchoring junction;cell junction;cell part;cell-cell adherens junction;cell-cell junction;cytoplasm;integral to membrane;intracellular part;intrinsic to membrane;membrane;membrane part;plasma membrane	cell part;cytoplasm;membrane;plasma membrane	Cell adhesion molecules (CAMs)	31	29	29	42.7	41.3	41.3	91.417	0	323.31	21661000000	30	356	P22223	P22223	Cadherin-3	CDH3	992
31.9459	30.7591	32.1621	31.7237	27.2427	22.4329	22.4313	25.7077	32.679	31.3838	31.6498	31.9223				anatomical structure development;biological adhesion;biological regulation;blood coagulation;brown fat cell differentiation;cell adhesion;cell adhesion mediated by integrin;cell communication;cell differentiation;cell junction assembly;cell junction organization;cell migration;cell motility;cell projection assembly;cell projection organization;cell surface receptor linked signaling pathway;cell-c…	binding;cation binding;ion binding;metal ion binding	adherens junction;alpha6-beta4 integrin complex;anchoring junction;basal plasma membrane;basement membrane;cell junction;cell part;cell projection;cell surface;cell-cell adherens junction;cell-cell junction;cell-substrate adherens junction;cell-substrate junction;external side of plasma membrane;extracellular matrix part;extracellular region part;filopodium;focal adhesion;hemidesmosome;integrin c…	cell part;cell projection;cell surface;filopodium;macromolecular complex;membrane;plasma membrane;protein complex;receptor complex	Arrhythmogenic right ventricular cardiomyopathy (ARVC);Cell adhesion molecules (CAMs);Dilated cardiomyopathy;ECM-receptor interaction;Focal adhesion;Hematopoietic cell lineage;Hypertrophic cardiomyopathy (HCM);Pathways in cancer;Regulation of actin cytoskeleton;Small cell lung cancer;Toxoplasmosis	76	76	76	64.1	64.1	64.1	126.6	0	323.31	84787000000	60	948	P23229	P23229	Integrin alpha-6;Integrin alpha-6 heavy chain;Integrin alpha-6 light chain;Processed integrin alpha-6	ITGA6	1008
31.4163	31.4177	31.6153	31.6899	30.4899	30.4297	30.4893	30.099	31.4279	31.7626	31.7849	31.6283				apoptosis;biological regulation;biosynthetic process;catabolic process;cell cycle phase;cell cycle process;cell death;cell division;cellular biosynthetic process;cellular catabolic process;cellular component disassembly;cellular component disassembly at cellular level;cellular component organization;cellular component organization at cellular level;cellular component organization or biogenesis;ce…	binding;carbon-oxygen lyase activity;catalytic activity;damaged DNA binding;DNA binding;DNA N-glycosylase activity;DNA-(apurinic or apyrimidinic site) lyase activity;enzyme binding;hydrolase activity;hydrolase activity, acting on glycosyl bonds;hydrolase activity, hydrolyzing N-glycosyl compounds;iron-sulfur cluster binding;kinase binding;lyase activity;metal cluster binding;mRNA binding;NF-kappa…	adherens junction;anchoring junction;cell junction;cell part;cell projection membrane;cell projection part;cell-substrate adherens junction;cell-substrate junction;cytoplasm;cytoplasmic part;cytoskeletal part;cytosol;cytosolic small ribosomal subunit;extracellular membrane-bounded organelle;extracellular organelle;extracellular region part;extracellular vesicular exosome;focal adhesion;intracellu…	cell part;cytoplasm;cytosol;extracellular organelle;intracellular membrane-bounded organelle;intracellular non-membrane-bounded organelle;intracellular organelle;macromolecular complex;membrane;nucleolus;nucleus;organelle;ribonucleoprotein complex;small ribosomal subunit;vesicle	Ribosome	27	27	27	85.2	85.2	85.2	26.688	0	240.71	68291000000	19	700	P23396	P23396	40S ribosomal protein S3	RPS3	1014
25.3516	25.2779	25.0413	25.671	22.6877	22.95	22.6345	22.6757	25.7151	25.8187	25.2981	25.0312				biological regulation;cell differentiation;cell migration;cell motility;cell surface receptor linked signaling pathway;cellular component movement;cellular developmental process;cellular macromolecule metabolic process;cellular metabolic process;cellular process;cellular protein metabolic process;cellular response to chemical stimulus;cellular response to cytokine stimulus;cellular response to in…	adenyl nucleotide binding;adenyl ribonucleotide binding;ATP binding;binding;catalytic activity;cytokine receptor binding;enzyme binding;growth hormone receptor binding;hormone receptor binding;kinase activity;non-membrane spanning protein tyrosine kinase activity;nucleotide binding;phosphatase binding;phosphotransferase activity, alcohol group as acceptor;protein binding;protein kinase activity;p…	adherens junction;anchoring junction;cell junction;cell part;cell-substrate adherens junction;cell-substrate junction;cytoplasm;cytoplasmic part;cytoskeleton;cytosol;endomembrane system;extrinsic to internal side of plasma membrane;extrinsic to membrane;extrinsic to plasma membrane;focal adhesion;intracellular membrane-bounded organelle;intracellular non-membrane-bounded organelle;intracellular o…	cell part;cytoplasm;cytoskeleton;cytosol;endomembrane system;intracellular membrane-bounded organelle;intracellular non-membrane-bounded organelle;intracellular organelle;nucleus;organelle	Hepatitis C;Jak-STAT signaling pathway;ko05152;Leishmaniasis;Measles;Osteoclast differentiation;Pancreatic cancer;Pathways in cancer;Toxoplasmosis	13	13	13	16.2	16.2	16.2	133.28	0	40.236	923140000	62	39	P23458	P23458	Tyrosine-protein kinase JAK1	JAK1	1016
25.0437	24.9333	25.4789	25.0183	22.8989	23.7619	22.7642	23.2775	27.3399	26.961	26.7779	26.9455				biological regulation;cell surface receptor linked signaling pathway;cellular macromolecule metabolic process;cellular metabolic process;cellular process;cellular protein metabolic process;cellular response to stimulus;dephosphorylation;enzyme linked receptor protein signaling pathway;macromolecule metabolic process;macromolecule modification;metabolic process;negative regulation of biological pr…	catalytic activity;hydrolase activity;hydrolase activity, acting on ester bonds;molecular transducer activity;phosphatase activity;phosphoprotein phosphatase activity;phosphoric ester hydrolase activity;protein tyrosine phosphatase activity;receptor activity;signal transducer activity;signaling receptor activity;transmembrane receptor protein phosphatase activity;transmembrane receptor protein ty…	cell part;cytoplasm;integral to membrane;intracellular membrane-bounded organelle;intracellular organelle;intracellular part;intrinsic to membrane;membrane;membrane part;membrane-bounded organelle;nucleus;organelle;plasma membrane	cell part;cytoplasm;intracellular membrane-bounded organelle;intracellular organelle;membrane;nucleus;organelle;plasma membrane		19	19	18	37	37	35.7	80.641	0	67.279	1668700000	34	83	P23469	P23469	Receptor-type tyrosine-protein phosphatase epsilon	PTPRE	1018
27.7694	29.1033	29.1158	29.2739	28.6248	27.949	28.0537	28.0073	29.0418	29.5658	29.137	29.0609				actin cytoskeleton organization;actin filament depolymerization;actin filament organization;actin filament-based process;actin polymerization or depolymerization;actomyosin structure organization;ameboidal cell migration;anatomical structure homeostasis;anatomical structure morphogenesis;axon guidance;biological regulation;blood coagulation;cell activation;cell cycle cytokinesis;cell cycle proces…		actin cytoskeleton;adherens junction;anchoring junction;cell cortex part;cell junction;cell part;cell projection membrane;cell projection part;cell-cell junction;cell-substrate adherens junction;cell-substrate junction;contractile fiber part;cortical actin cytoskeleton;cortical cytoskeleton;cytoplasm;cytoplasmic part;cytoskeletal part;cytoskeleton;extracellular membrane-bounded organelle;extracel…	cell part;cytoplasm;cytoskeleton;extracellular organelle;extracellular space;intracellular membrane-bounded organelle;intracellular non-membrane-bounded organelle;intracellular organelle;membrane;nucleus;organelle;vesicle	Axon guidance;Fc gamma R-mediated phagocytosis;Regulation of actin cytoskeleton	12	12	11	74.1	74.1	69.9	18.502	0	92.383	12152000000	10	163	P23528;Q9Y281	P23528	Cofilin-1	CFL1	1022
28.7346	28.0949	28.6337	28.5752	22.546	22.162	22.2366	22.9573	28.0731	27.3204	27.4493	27.384				alcohol metabolic process;amine metabolic process;benzene-containing compound metabolic process;biological regulation;biosynthetic process;blood coagulation;body fluid secretion;catecholamine metabolic process;catechol-containing compound metabolic process;cell surface receptor linked signaling pathway;cellular amine metabolic process;cellular aromatic compound metabolic process;cellular biogenic…	adenyl nucleotide binding;adenyl ribonucleotide binding;ATP binding;binding;catalytic activity;cation binding;cyclase activity;G-protein coupled receptor activity;GTP binding;guanyl nucleotide binding;guanyl ribonucleotide binding;guanylate cyclase activity;heme binding;hormone binding;ion binding;iron ion binding;kinase activity;lyase activity;metal ion binding;molecular transducer activity;natr…	cell part;cytoplasm;cytoplasmic part;endoplasmic reticulum membrane;endoplasmic reticulum part;integral to membrane;integral to plasma membrane;intracellular organelle part;intracellular part;intrinsic to membrane;intrinsic to plasma membrane;macromolecular complex;membrane;membrane part;nuclear membrane;nuclear outer membrane;nuclear part;organelle membrane;organelle outer membrane;organelle par…	cell part;cytoplasm;macromolecular complex;membrane;plasma membrane;protein complex;receptor complex	Phototransduction;Purine metabolism;Vascular smooth muscle contraction	38	38	37	42.2	42.2	41	123.4	0	155.78	6382000000	54	212	P25092;P51841;O75343;P16066;Q02846	P25092	Heat-stable enterotoxin receptor	GUCY2C	1035
25.3583	25.1241	26.0792	25.0492	22.2254	23.2575	22.3279	22.6254	26.934	27.1146	26.567	26.949				activation of caspase activity;activation-induced cell death of T cells;adaptive immune response;adaptive immune response based on somatic recombination of immune receptors built from immunoglobulin superfamily domains;anatomical structure development;apoptosis;B cell mediated immunity;biological regulation;cell death;cell surface receptor linked signaling pathway;cellular component assembly;cell…	binding;enzyme binding;identical protein binding;kinase binding;molecular transducer activity;protein binding;receptor activity;signal transducer activity;signaling receptor activity;transmembrane signaling receptor activity	CD95 death-inducing signaling complex;cell part;cell surface;cytoplasm;cytoplasmic part;cytosol;death-inducing signaling complex;external side of plasma membrane;extracellular membrane-bounded organelle;extracellular organelle;extracellular region part;extracellular vesicular exosome;integral to membrane;intracellular membrane-bounded organelle;intracellular organelle;intracellular part;intrinsic…	cell part;cell surface;cytoplasm;cytosol;death-inducing signaling complex;extracellular organelle;intracellular membrane-bounded organelle;intracellular organelle;macromolecular complex;membrane;nucleus;organelle;plasma membrane;protein complex;vesicle	African trypanosomiasis;Allograft rejection;Alzheimer's disease;Apoptosis;Autoimmune thyroid disease;Chagas disease (American trypanosomiasis);Cytokine-cytokine receptor interaction;Graft-versus-host disease;MAPK signaling pathway;Measles;Natural killer cell mediated cytotoxicity;p53 signaling pathway;Pathways in cancer;Type I diabetes mellitus	7	7	7	22.1	22.1	22.1	37.732	0	58.091	1512200000	20	45	P25445	P25445	Tumor necrosis factor receptor superfamily member 6	FAS	1040
31.9497	31.9962	32.116	32.3691	31.8459	32.0339	31.8376	31.2479	31.7821	31.6659	31.8739	31.778				ATP biosynthetic process;ATP hydrolysis coupled proton transport;ATP metabolic process;ATP synthesis coupled proton transport;biological regulation;biosynthetic process;cation transport;cellular biosynthetic process;cellular metabolic process;cellular nitrogen compound biosynthetic process;cellular nitrogen compound metabolic process;cellular process;developmental process;electron transport chain…	active transmembrane transporter activity;adenyl nucleotide binding;adenyl ribonucleotide binding;ATP binding;ATPase activity;ATPase activity, coupled;ATPase activity, coupled to movement of substances;ATPase activity, coupled to transmembrane movement of ions;ATPase activity, coupled to transmembrane movement of substances;binding;catalytic activity;cation transmembrane transporter activity;cati…	cell part;cytoplasmic part;extracellular membrane-bounded organelle;extracellular organelle;extracellular region part;extracellular vesicular exosome;intracellular membrane-bounded organelle;intracellular organelle;intracellular organelle lumen;intracellular organelle part;intracellular part;macromolecular complex;membrane;membrane part;membrane-bounded organelle;membrane-bounded vesicle;membrane…	cell part;extracellular organelle;intracellular membrane-bounded organelle;intracellular organelle;macromolecular complex;membrane;mitochondrion;organelle;plasma membrane;protein complex;proton-transporting two-sector ATPase complex;vesicle	Alzheimer's disease;Huntington's disease;Oxidative phosphorylation;Parkinson's disease	35	35	35	66.4	66.4	66.4	59.75	0	323.31	92628000000	31	1223	P25705	P25705	ATP synthase subunit alpha, mitochondrial	ATP5A1	1044
27.1028	27.1268	27.1728	27.3316	26.6913	26.6461	26.6728	26.5078	27.433	27.1884	27.3148	27.0553				activation of immune response;activation of innate immune response;anaphase-promoting complex-dependent proteasomal ubiquitin-dependent protein catabolic process;antigen processing and presentation;antigen processing and presentation of exogenous antigen;antigen processing and presentation of exogenous peptide antigen;antigen processing and presentation of exogenous peptide antigen via MHC class …	catalytic activity;endopeptidase activity;hydrolase activity;peptidase activity;peptidase activity, acting on L-amino acid peptides;threonine-type endopeptidase activity;threonine-type peptidase activity	cell part;cytoplasm;cytoplasmic mRNA processing body;cytoplasmic part;cytosol;extracellular membrane-bounded organelle;extracellular organelle;extracellular region part;extracellular vesicular exosome;intracellular membrane-bounded organelle;intracellular non-membrane-bounded organelle;intracellular organelle;intracellular organelle part;intracellular part;macromolecular complex;membrane;membrane…	cell part;cytoplasm;cytosol;extracellular organelle;intracellular membrane-bounded organelle;intracellular non-membrane-bounded organelle;intracellular organelle;macromolecular complex;membrane;nucleoplasm;nucleus;organelle;plasma membrane;proteasome complex;protein complex;ribonucleoprotein complex;vesicle	Proteasome	10	10	10	47.1	47.1	47.1	29.483	0	99.063	3737100000	13	98	P25789	P25789	Proteasome subunit alpha type-4	PSMA4	1048
29.0828	27.9394	28.9662	28.7063	23.6561	25.321	22.2919	22.8424	29.7939	28.0618	28.5306	28.7702				anatomical structure development;behavior;biological adhesion;biological regulation;blood coagulation;cell adhesion;cell differentiation;cell migration;cell motility;cell surface receptor linked signaling pathway;cell-matrix adhesion;cell-substrate adhesion;cellular component maintenance;cellular component maintenance at cellular level;cellular component movement;cellular component organization;c…	binding;cation binding;enzyme binding;glycoprotein binding;ion binding;metal ion binding;protease binding;protein binding;protein dimerization activity;protein heterodimerization activity	adherens junction;alpha3-beta1 integrin complex;anchoring junction;basolateral plasma membrane;cell junction;cell part;cell periphery;cell projection membrane;cell projection part;cell surface;cell-substrate adherens junction;cell-substrate junction;cytoplasmic part;excitatory synapse;external side of plasma membrane;extracellular membrane-bounded organelle;extracellular organelle;extracellular r…	cell part;cell surface;extracellular organelle;macromolecular complex;membrane;organelle;plasma membrane;protein complex;receptor complex;site of polarized growth;synapse;vesicle	Arrhythmogenic right ventricular cardiomyopathy (ARVC);Dilated cardiomyopathy;ECM-receptor interaction;Focal adhesion;Hematopoietic cell lineage;Hypertrophic cardiomyopathy (HCM);Pathways in cancer;Regulation of actin cytoskeleton;Small cell lung cancer	26	26	26	28.5	28.5	28.5	116.61	0	185.23	9487400000	40	189	P26006	P26006	Integrin alpha-3;Integrin alpha-3 heavy chain;Integrin alpha-3 light chain	ITGA3	1050
26.9505	26.7703	27.1137	27.2815	23.1284	23.0507	21.1317	22.428	28.5124	27.7424	27.3433	27.5341				anatomical structure morphogenesis;axonogenesis;biological adhesion;biological regulation;brain morphogenesis;cell adhesion;cell differentiation;cell migration;cell migration in hindbrain;cell motility;cell part morphogenesis;cell projection morphogenesis;cell projection organization;cell-cell adhesion;cellular component morphogenesis;cellular component movement;cellular component organization;ce…	structural constituent of cytoskeleton;structural molecule activity	actin cytoskeleton;adherens junction;anchoring junction;axon;basolateral plasma membrane;cell junction;cell part;cell projection;cell-cell adherens junction;cell-cell junction;cytoplasm;cytoplasmic part;cytoskeleton;cytosol;intracellular non-membrane-bounded organelle;intracellular organelle;intracellular part;lamellipodium;membrane part;neuron projection;non-membrane-bounded organelle;organelle;…	cell part;cell projection;cytoplasm;cytoskeleton;cytosol;intracellular non-membrane-bounded organelle;intracellular organelle;neuron projection;organelle	Adherens junction;Arrhythmogenic right ventricular cardiomyopathy (ARVC);Bacterial invasion of epithelial cells;Endometrial cancer;Leukocyte transendothelial migration;Pathways in cancer;Tight junction	14	1	1	16.7	1.9	1.9	105.31	0	53.416	3860500000	48	50	P26232	P26232	Catenin alpha-2	CTNNA2	1054
25.1624	25.6287	25.485	25.7331	21.694	24.0425	23.0865	22.4109	25.5246	25.33	25.4893	25.3437				activation of immune response;activation of innate immune response;activation of MAPK activity;activation of MAPKK activity;activation of protein kinase activity;anatomical structure development;anatomical structure morphogenesis;apoptosis;axon guidance;biological regulation;biosynthetic process;blood coagulation;BMP signaling pathway;cartilage development;caveolin-mediated endocytosis;cell activ…	adenyl nucleotide binding;adenyl ribonucleotide binding;ATP binding;binding;catalytic activity;enzyme binding;identical protein binding;kinase activity;kinase binding;MAP kinase activity;molecular transducer activity;nucleotide binding;phosphatase binding;phosphotransferase activity, alcohol group as acceptor;protein binding;protein dimerization activity;protein homodimerization activity;protein …	adherens junction;anchoring junction;caveola;cell junction;cell part;cell projection;cell-substrate adherens junction;cell-substrate junction;cytoplasm;cytoplasmic part;cytoskeleton;cytosol;early endosome;endosome;envelope;extracellular membrane-bounded organelle;extracellular organelle;extracellular region part;extracellular vesicular exosome;focal adhesion;Golgi apparatus;intracellular membrane…	cell part;cell projection;cytoplasm;cytoskeleton;cytosol;endosome;extracellular organelle;Golgi apparatus;intracellular membrane-bounded organelle;intracellular non-membrane-bounded organelle;intracellular organelle;mitochondrion;nuclear envelope;nucleoplasm;nucleus;organelle;pseudopodium;vesicle	Acute myeloid leukemia;Adherens junction;Aldosterone-regulated sodium reabsorption;Alzheimer's disease;Axon guidance;B cell receptor signaling pathway;Bladder cancer;Chagas disease (American trypanosomiasis);Chemokine signaling pathway;Chronic myeloid leukemia;Colorectal cancer;Dorso-ventral axis formation;Endometrial cancer;ErbB signaling pathway;Fc epsilon RI signaling pathway;Fc gamma R-mediat…	10	6	6	40.1	24	24	43.135	0	22.773	918190000	22	23	P27361;P31152;Q16659	P27361	Mitogen-activated protein kinase 3	MAPK3	1067
33.0952	32.6762	33.4161	33.5248	24.9722	24.7786	23.7017	25.8393	32.4153	32.2165	32.5629	32.643				biological regulation;cell activation;cell migration;cell motility;cellular component movement;cellular process;endothelial cell migration;entry into cell of other organism involved in symbiotic interaction;entry into host;entry into host cell;entry into other organism involved in symbiotic interaction;entry of virus into host cell;immune system process;interaction with host;interspecies interact…	binding;catalytic activity;dipeptidyl-peptidase activity;endopeptidase activity;enzyme binding;exopeptidase activity;hydrolase activity;identical protein binding;peptidase activity;peptidase activity, acting on L-amino acid peptides;protease binding;protein binding;protein dimerization activity;protein homodimerization activity;receptor activity;receptor binding;serine hydrolase activity;serine-t…	adherens junction;anchoring junction;apical plasma membrane;cell junction;cell part;cell projection;cell projection membrane;cell projection part;cell surface;cell-cell junction;cell-substrate adherens junction;cell-substrate junction;cytoplasmic membrane-bounded vesicle;cytoplasmic part;cytoplasmic vesicle;endocytic vesicle;extracellular membrane-bounded organelle;extracellular organelle;extrace…	cell part;cell projection;cell surface;cytoplasmic membrane-bounded vesicle;extracellular organelle;intracellular membrane-bounded organelle;intracellular organelle;membrane;organelle;plasma membrane;vesicle	Protein digestion and absorption	60	60	60	63.4	63.4	63.4	88.278	0	323.31	157380000000	39	1295	P27487	P27487	Dipeptidyl peptidase 4;Dipeptidyl peptidase 4 membrane form;Dipeptidyl peptidase 4 soluble form	DPP4	1069
29.9916	30.288	29.6148	30.5815	23.1527	22.9892	22.8919	23.8407	29.1095	28.9486	28.6982	28.251				actin cytoskeleton organization;actin filament-based process;aging;antigen processing and presentation;antigen processing and presentation of exogenous antigen;antigen processing and presentation of exogenous peptide antigen;antigen processing and presentation of exogenous peptide antigen via MHC class I;antigen processing and presentation of exogenous peptide antigen via MHC class I, TAP-depende…	androgen receptor binding;binding;calcium ion binding;carbohydrate binding;cation binding;chaperone binding;complement binding;complement component C1q binding;DNA binding;enzyme binding;glycoprotein binding;hormone binding;hormone receptor binding;integrin binding;ion binding;iron ion binding;metal ion binding;mRNA binding;nuclear hormone receptor binding;nucleic acid binding;opsonin binding;pep…	acrosomal vesicle;adherens junction;anchoring junction;cell junction;cell part;cell surface;cell-substrate adherens junction;cell-substrate junction;cytoplasm;cytoplasmic membrane-bounded vesicle;cytoplasmic membrane-bounded vesicle lumen;cytoplasmic part;cytoplasmic vesicle;cytoplasmic vesicle part;cytosol;endocytic vesicle lumen;endoplasmic reticulum;endoplasmic reticulum lumen;endoplasmic reti…	cell part;cell surface;cytoplasm;cytoplasmic membrane-bounded vesicle;cytosol;endoplasmic reticulum;extracellular matrix;extracellular organelle;extracellular region;extracellular space;Golgi apparatus;intracellular;intracellular membrane-bounded organelle;intracellular organelle;macromolecular complex;membrane;MHC class I peptide loading complex;nucleus;organelle;polysome;protein complex;protein…	Antigen processing and presentation;Chagas disease (American trypanosomiasis);Phagosome;Protein processing in endoplasmic reticulum	22	22	22	72.4	72.4	72.4	48.141	0	323.31	19053000000	21	298	P27797	P27797	Calreticulin	CALR	1075
25.0003	25.0783	24.9488	24.4391	22.6372	22.0368	21.8106	23.1573	24.2966	25.3014	24.5837	25.6565				biological regulation;cell surface receptor linked signaling pathway;cellular process;cellular response to chemical stimulus;cellular response to cytokine stimulus;cellular response to organic substance;cellular response to stimulus;cytokine-mediated signaling pathway;immune response;immune system process;regulation of biological process;regulation of cellular process;response to chemical stimulu…	binding;cytokine binding;cytokine receptor activity;growth factor binding;interleukin-1 binding;interleukin-1 receptor activity;interleukin-1, Type II, blocking receptor activity;molecular transducer activity;protein binding;receptor activity;signal transducer activity;signaling receptor activity;transmembrane signaling receptor activity	cell part;extracellular region;integral to membrane;intrinsic to membrane;membrane;membrane part;plasma membrane	cell part;extracellular region;membrane;plasma membrane	Amoebiasis;Cytokine-cytokine receptor interaction;Hematopoietic cell lineage;MAPK signaling pathway	4	4	4	14.1	14.1	14.1	45.421	0.00063012	3.0821	611630000	18	13	P27930	P27930	Interleukin-1 receptor type 2;Interleukin-1 receptor type 2, membrane form;Interleukin-1 receptor type 2, soluble form	IL1R2	1078
24.2165	24.5855	24.602	24.9556	22.047	22.8099	22.0301	22.7962	25.5586	25.4629	25.054	24.7521				activation of immune response;antigen receptor-mediated signaling pathway;B cell activation;B cell differentiation;biological regulation;biosynthetic process;blood coagulation;carbohydrate homeostasis;cell activation;cell differentiation;cell migration;cell motility;cell surface receptor linked signaling pathway;cellular biosynthetic process;cellular chemical homeostasis;cellular component moveme…	1-phosphatidylinositol-3-kinase activity;1-phosphatidylinositol-3-kinase regulator activity;binding;binding, bridging;catalytic activity;cytokine receptor binding;enzyme binding;enzyme regulator activity;ErbB-3 class receptor binding;hormone binding;inositol or phosphatidylinositol kinase activity;insulin binding;insulin receptor binding;insulin receptor substrate binding;insulin-like growth fact…	1-phosphatidylinositol-4-phosphate 3-kinase, class IA complex;cell junction;cell part;cell-cell junction;cytoplasm;cytoplasmic part;cytosol;cytosolic part;intracellular membrane-bounded organelle;intracellular organelle;intracellular part;macromolecular complex;membrane;membrane-bounded organelle;nucleus;organelle;phosphatidylinositol 3-kinase complex;plasma membrane;protein complex	cell part;cytoplasm;cytosol;intracellular membrane-bounded organelle;intracellular organelle;macromolecular complex;membrane;nucleus;organelle;phosphatidylinositol 3-kinase complex;plasma membrane;protein complex	Acute myeloid leukemia;Aldosterone-regulated sodium reabsorption;Amoebiasis;Apoptosis;B cell receptor signaling pathway;Bacterial invasion of epithelial cells;Carbohydrate digestion and absorption;Chagas disease (American trypanosomiasis);Chemokine signaling pathway;Chronic myeloid leukemia;Colorectal cancer;Endometrial cancer;ErbB signaling pathway;Fc epsilon RI signaling pathway;Fc gamma R-medi…	7	7	6	16.3	16.3	14.8	83.597	0	21.531	616810000	39	26	P27986;Q92569	P27986	Phosphatidylinositol 3-kinase regulatory subunit alpha	PIK3R1	1079
26.411	26.4338	26.4154	26.2635	22.365	23.0364	24.4785	22.4135	26.7032	26.5422	26.7186	26.6316				activation of immune response;activation of innate immune response;activation of MAPK activity;activation of MAPKK activity;activation of protein kinase activity;anatomical structure development;anatomical structure morphogenesis;antigen receptor-mediated signaling pathway;apoptosis;axon guidance;B cell receptor signaling pathway;biological regulation;biosynthetic process;blood coagulation;blood …	adenyl nucleotide binding;adenyl ribonucleotide binding;ATP binding;binding;catalytic activity;DNA binding;enzyme binding;kinase activity;MAP kinase activity;molecular transducer activity;nucleic acid binding;nucleotide binding;phosphatase binding;phosphotransferase activity, alcohol group as acceptor;protein binding;protein kinase activity;protein serine/threonine kinase activity;purine nucleoti…	adherens junction;anchoring junction;axon;caveola;cell junction;cell part;cell projection;cell projection cytoplasm;cell projection part;cell-substrate adherens junction;cell-substrate junction;cytoplasm;cytoplasmic part;cytoskeletal part;cytoskeleton;cytosol;dendrite cytoplasm;early endosome;endosome;extracellular membrane-bounded organelle;extracellular organelle;extracellular region part;extra…	cell part;cell projection;cytoplasm;cytoskeleton;cytosol;endosome;extracellular organelle;Golgi apparatus;intracellular membrane-bounded organelle;intracellular non-membrane-bounded organelle;intracellular organelle;macromolecular complex;microtubule organizing center;mitochondrion;neuron projection;nucleoplasm;nucleus;organelle;protein complex;pseudopodium;vesicle	Acute myeloid leukemia;Adherens junction;Aldosterone-regulated sodium reabsorption;Alzheimer's disease;Axon guidance;B cell receptor signaling pathway;Bladder cancer;Chagas disease (American trypanosomiasis);Chemokine signaling pathway;Chronic myeloid leukemia;Colorectal cancer;Dorso-ventral axis formation;Endometrial cancer;ErbB signaling pathway;Fc epsilon RI signaling pathway;Fc gamma R-mediat…	14	14	10	65.6	65.6	48.6	41.389	0	67.071	1938700000	22	72	P28482	P28482	Mitogen-activated protein kinase 1	MAPK1	1089
28.2239	27.9471	28.6292	28.5476	26.469	26.2711	26.2448	26.7124	29.6991	29.1102	29.2606	30.3879				anatomical structure development;anatomical structure formation involved in morphogenesis;anatomical structure morphogenesis;angiogenesis;axial mesoderm formation;axon guidance;biological adhesion;biological regulation;bone remodeling;branching involved in mammary gland duct morphogenesis;branching morphogenesis of a tube;cell adhesion;cell chemotaxis;cell development;cell differentiation;cell mi…	adenyl nucleotide binding;adenyl ribonucleotide binding;ATP binding;binding;catalytic activity;ephrin receptor activity;kinase activity;molecular transducer activity;nucleotide binding;phosphotransferase activity, alcohol group as acceptor;protein kinase activity;protein tyrosine kinase activity;purine nucleotide binding;purine ribonucleoside triphosphate binding;purine ribonucleotide binding;rec…	adherens junction;anchoring junction;cell junction;cell part;cell projection membrane;cell projection part;cell surface;cell-substrate adherens junction;cell-substrate junction;focal adhesion;integral to membrane;integral to plasma membrane;intrinsic to membrane;intrinsic to plasma membrane;lamellipodium membrane;leading edge membrane;membrane;membrane part;plasma membrane;plasma membrane part;ru…	cell part;cell surface;membrane;plasma membrane	Axon guidance	38	38	36	55	55	53.1	108.27	0	323.31	12517000000	47	282	P29317	P29317	Ephrin type-A receptor 2	EPHA2	1095
28.0428	27.7114	28.4486	28.1374	22.5675	23.4445	22.0086	23.4748	29.5341	28.5313	28.3899	28.6964				activation of immune response;activation of innate immune response;adaptive immune response;amine transport;anatomical structure development;anatomical structure formation involved in morphogenesis;anatomical structure morphogenesis;angiogenesis;antigen receptor-mediated signaling pathway;axon guidance;axonal fasciculation;axonogenesis;B cell activation;B cell receptor signaling pathway;behavior;…	adenyl nucleotide binding;adenyl ribonucleotide binding;ATP binding;axon guidance receptor activity;binding;catalytic activity;cation binding;chemorepellent activity;ephrin receptor activity;GPI-linked ephrin receptor activity;identical protein binding;ion binding;kinase activity;lipid binding;metal ion binding;molecular transducer activity;non-membrane spanning protein tyrosine kinase activity;n…	axon;cell body;cell part;cell projection;cytoplasm;cytoplasmic part;cytoplasmic vesicle;cytosol;dendrite;early endosome;endosome;extracellular region;extrinsic to internal side of plasma membrane;extrinsic to membrane;extrinsic to plasma membrane;integral to membrane;integral to plasma membrane;intracellular membrane-bounded organelle;intracellular organelle;intracellular part;intrinsic to membra…	cell body;cell part;cell projection;cytoplasm;cytosol;endosome;extracellular region;intracellular membrane-bounded organelle;intracellular organelle;lysosome;membrane;neuron projection;neuronal cell body;nucleus;organelle;plasma membrane;synapse;vacuole;vesicle	Axon guidance;B cell receptor signaling pathway;Fc epsilon RI signaling pathway;Osteoclast differentiation;Primary immunodeficiency	30	28	26	43	41.2	38.2	117.49	0	323.31	7711700000	52	220	P29323;Q15375;Q06187;P29320	P29323	Ephrin type-B receptor 2	EPHB2	1096
22.7433	22.861	23.427	23.0309	22.8406	22.7834	22.2454	22.8815	23.3041	22.7607	22.9392	23.4079				abortive mitotic cell cycle;activation of immune response;anatomical structure development;anatomical structure formation involved in morphogenesis;antigen receptor-mediated signaling pathway;apoptosis;B cell receptor signaling pathway;biological adhesion;biological regulation;blood coagulation;cell adhesion;cell cycle;cell death;cell development;cell differentiation;cell killing;cell migration;c…	binding;catalytic activity;enzyme binding;hydrolase activity;hydrolase activity, acting on ester bonds;kinase binding;molecular transducer activity;phosphatase activity;phosphoprotein phosphatase activity;phosphoric ester hydrolase activity;protein binding;protein kinase binding;protein tyrosine phosphatase activity;receptor activity;signal transducer activity;signaling receptor activity;transmem…	alpha-beta T cell receptor complex;cell junction;cell part;cell-cell junction;cytoplasm;cytoplasmic part;cytosol;extracellular membrane-bounded organelle;extracellular organelle;extracellular region part;extracellular vesicular exosome;intracellular membrane-bounded organelle;intracellular non-membrane-bounded organelle;intracellular organelle;intracellular organelle part;intracellular part;macro…	cell part;cytoplasm;cytosol;extracellular organelle;intracellular membrane-bounded organelle;intracellular non-membrane-bounded organelle;intracellular organelle;macromolecular complex;membrane;nucleolus;nucleus;organelle;protein complex;receptor complex;vesicle	Adherens junction;B cell receptor signaling pathway;Jak-STAT signaling pathway;Leishmaniasis;Natural killer cell mediated cytotoxicity;T cell receptor signaling pathway	5	5	5	13.6	13.6	13.6	67.56	0	6.7717	155180000	35	14	P29350	P29350	Tyrosine-protein phosphatase non-receptor type 6	PTPN6	1097
23.9922	24.089	22.3759	22.0217	22.9566	22.7793	22.8828	22.9853	24.403	22.5701	24.3178	24.2568				actin cytoskeleton organization;actin cytoskeleton reorganization;actin filament-based process;activation of MAPK activity;anatomical structure development;anatomical structure formation involved in morphogenesis;angiogenesis;biological adhesion;biological regulation;blood coagulation;cell activation;cell adhesion;cell migration;cell motility;cell surface receptor linked signaling pathway;cell-ce…	binding;binding, bridging;catalytic activity;cytokine receptor binding;enzyme binding;ephrin receptor binding;epidermal growth factor receptor binding;growth factor receptor binding;insulin receptor binding;insulin-like growth factor receptor binding;kinase activity;kinase binding;lipid binding;neurotrophin receptor binding;neurotrophin TRK receptor binding;neurotrophin TRKA receptor binding;phos…	cell part;cytoplasmic part;cytosol;intracellular organelle lumen;intracellular organelle part;intracellular part;macromolecular complex;membrane;membrane part;membrane-enclosed lumen;mitochondrial matrix;mitochondrial part;organelle lumen;organelle part;plasma membrane;plasma membrane part;protein complex;Shc-EGFR complex	cell part;cytosol;macromolecular complex;membrane;plasma membrane;protein complex	Bacterial invasion of epithelial cells;Chemokine signaling pathway;Chronic myeloid leukemia;ErbB signaling pathway;Focal adhesion;Glioma;Insulin signaling pathway;Natural killer cell mediated cytotoxicity;Neurotrophin signaling pathway	6	6	5	16.6	16.6	14.6	62.821	0	18.206	346410000	29	22	P29353	P29353	SHC-transforming protein 1	SHC1	1098
26.9837	26.7816	26.705	27.3032	25.8191	26.1925	26.1749	25.853	27.4097	26.4006	25.9096	26.0946				biological regulation;cellular metabolic process;cellular process;energy derivation by oxidation of organic compounds;energy reserve metabolic process;generation of precursor metabolites and energy;metabolic process;oxidation-reduction process;regulation of biological process;regulation of cell communication;regulation of cellular localization;regulation of cellular process;regulation of hormone …	actin binding;actin filament binding;binding;calmodulin binding;cytoskeletal protein binding;protein binding	actin cytoskeleton;adherens junction;anchoring junction;cell cortex;cell junction;cell part;cell-substrate adherens junction;cell-substrate junction;centrosome;cytoplasmic part;cytoskeletal part;cytoskeleton;extracellular membrane-bounded organelle;extracellular organelle;extracellular region part;extracellular vesicular exosome;female germ cell nucleus;focal adhesion;germ cell nucleus;germinal v…	cell cortex;cell part;centrosome;cytoskeleton;extracellular organelle;intracellular membrane-bounded organelle;intracellular non-membrane-bounded organelle;intracellular organelle;membrane;microtubule organizing center;nucleus;organelle;plasma membrane;vesicle	Fc gamma R-mediated phagocytosis	9	9	9	45.8	45.8	45.8	31.554	0	198.4	2501200000	14	89	P29966	P29966	Myristoylated alanine-rich C-kinase substrate	MARCKS	1106
26.7779	27.124	26.9504	27.5257	22.9905	25.074	24.3653	23.6035	26.2716	26.4173	26.357	26.0682				activation of phospholipase C activity;activation of phospholipase C activity by dopamine receptor signaling pathway;activation of phospholipase C activity by G-protein coupled receptor protein signaling pathway coupled to IP3 second messenger;anatomical structure development;biological regulation;blood coagulation;cAMP-mediated signaling;cell activation;cell surface receptor linked signaling pat…	binding;catalytic activity;cation binding;G-protein beta/gamma-subunit complex binding;G-protein-coupled receptor binding;GTP binding;GTPase activity;guanyl nucleotide binding;guanyl ribonucleotide binding;hydrolase activity;hydrolase activity, acting on acid anhydrides;hydrolase activity, acting on acid anhydrides, in phosphorus-containing anhydrides;ion binding;metabotropic serotonin receptor b…	cell part;cytoplasm;cytoplasmic part;extracellular membrane-bounded organelle;extracellular organelle;extracellular region part;extracellular vesicular exosome;extrinsic to internal side of plasma membrane;extrinsic to membrane;extrinsic to plasma membrane;heterotrimeric G-protein complex;intracellular organelle part;intracellular part;lysosomal membrane;macromolecular complex;membrane;membrane p…	cell part;cytoplasm;extracellular organelle;macromolecular complex;membrane;organelle;plasma membrane;protein complex;vesicle	Amoebiasis;Calcium signaling pathway;Chagas disease (American trypanosomiasis);Gap junction;GnRH signaling pathway;Long-term depression;Vascular smooth muscle contraction	13	13	5	46.2	46.2	16.4	42.123	0	63.139	2488100000	19	77	P29992	P29992	Guanine nucleotide-binding protein subunit alpha-11	GNA11	1107
28.6116	28.9902	28.5151	29.2096	23.915	22.2895	23.6232	23.3766	28.3827	28.2286	28.4379	28.0666				activation of MAPK activity;biological regulation;cellular macromolecule metabolic process;cellular metabolic process;cellular process;cellular protein metabolic process;establishment of localization;establishment of localization in cell;establishment of protein localization;intracellular protein transport;intracellular transport;macromolecule metabolic process;macromolecule modification;metaboli…	binding;chaperone binding;identical protein binding;protein binding;protein dimerization activity;protein homodimerization activity	cell part;cell surface;cytoplasmic membrane-bounded vesicle;cytoplasmic part;cytoplasmic vesicle;endoplasmic reticulum;endoplasmic reticulum lumen;endoplasmic reticulum part;extracellular membrane-bounded organelle;extracellular organelle;extracellular region part;extracellular vesicular exosome;intracellular membrane-bounded organelle;intracellular organelle;intracellular organelle lumen;intrace…	cell part;cell surface;cytoplasmic membrane-bounded vesicle;endoplasmic reticulum;extracellular organelle;intracellular membrane-bounded organelle;intracellular organelle;membrane;organelle;vesicle	Protein processing in endoplasmic reticulum	17	17	17	64	64	64	28.993	0	196.31	9047700000	14	171	P30040	P30040	Endoplasmic reticulum resident protein 29	ERP29	1109
31.9892	32.1929	31.2563	32.3319	23.0059	24.2449	23.9755	23.4573	31.0595	30.6408	30.9331	30.5393				antigen processing and presentation;antigen processing and presentation of exogenous antigen;antigen processing and presentation of exogenous peptide antigen;antigen processing and presentation of exogenous peptide antigen via MHC class I;antigen processing and presentation of exogenous peptide antigen via MHC class I, TAP-dependent;antigen processing and presentation of peptide antigen;antigen p…	catalytic activity;cysteine-type endopeptidase activity;cysteine-type peptidase activity;disulfide oxidoreductase activity;endopeptidase activity;hydrolase activity;hydrolase activity, acting on ester bonds;intramolecular oxidoreductase activity;intramolecular oxidoreductase activity, interconverting keto- and enol-groups;intramolecular oxidoreductase activity, transposing S-S bonds;isomerase act…	adherens junction;anchoring junction;cell junction;cell part;cell surface;cell-substrate adherens junction;cell-substrate junction;cytoplasmic membrane-bounded vesicle;cytoplasmic part;cytoplasmic vesicle;endoplasmic reticulum;endoplasmic reticulum lumen;endoplasmic reticulum part;extracellular membrane-bounded organelle;extracellular organelle;extracellular region part;extracellular vesicular ex…	cell part;cell surface;cytoplasmic membrane-bounded vesicle;endoplasmic reticulum;extracellular organelle;intracellular membrane-bounded organelle;intracellular organelle;nucleus;organelle;vesicle	Antigen processing and presentation;Protein processing in endoplasmic reticulum	63	63	62	84.2	84.2	84.2	56.782	0	323.31	69421000000	29	669	P30101	P30101	Protein disulfide-isomerase A3	PDIA3	1117
26.9898	27.3912	27.9331	27.7925	22.1777	22.4637	22.436	21.5871	28.5445	28.1653	28.1999	28.2462				antigen processing and presentation;antigen processing and presentation of exogenous antigen;antigen processing and presentation of exogenous peptide antigen;antigen processing and presentation of exogenous peptide antigen via MHC class I;antigen processing and presentation of exogenous peptide antigen via MHC class I, TAP-dependent;antigen processing and presentation of exogenous peptide antigen…	antigen binding;binding;peptide antigen binding;peptide binding;protein binding;receptor binding;TAP binding;TAP1 binding;TAP2 binding	cell part;cell surface;coated vesicle membrane;cytoplasmic part;cytoplasmic vesicle membrane;cytoplasmic vesicle part;early endosome membrane;endocytic vesicle membrane;endoplasmic reticulum;endoplasmic reticulum part;endosomal part;endosome membrane;ER to Golgi transport vesicle membrane;Golgi apparatus part;Golgi membrane;integral to endoplasmic reticulum membrane;integral to lumenal side of en…	cell part;cell surface;endoplasmic reticulum;intracellular membrane-bounded organelle;intracellular organelle;macromolecular complex;membrane;MHC protein complex;organelle;plasma membrane;protein complex	Allograft rejection;Antigen processing and presentation;Autoimmune thyroid disease;Cell adhesion molecules (CAMs);Endocytosis;Graft-versus-host disease;Natural killer cell mediated cytotoxicity;Phagosome;Type I diabetes mellitus;Viral myocarditis	16	13	13	57.2	48.8	48.8	39.061	0	77.622	5466700000	19	144	P30511	P30511	HLA class I histocompatibility antigen, alpha chain F	HLA-F	1123
28.2447	28.3164	28.2772	28.6757	23.679	23.2628	22.5204	23.2032	28.3289	28.0645	28.3076	28.0459				biological regulation;catabolic process;cation homeostasis;cellular catabolic process;cellular cation homeostasis;cellular chemical homeostasis;cellular homeostasis;cellular ion homeostasis;cellular iron ion homeostasis;cellular metabolic process;cellular metal ion homeostasis;cellular nitrogen compound catabolic process;cellular nitrogen compound metabolic process;cellular process;chemical homeo…	binding;catalytic activity;cation binding;heme oxygenase (decyclizing) activity;ion binding;metal ion binding;oxidoreductase activity;oxidoreductase activity, acting on paired donors, with incorporation or reduction of molecular oxygen	cell part;cytoplasmic part;endoplasmic reticulum membrane;endoplasmic reticulum part;intracellular organelle part;intracellular part;membrane;membrane part;organelle membrane;organelle part;plasma membrane	cell part;membrane;plasma membrane	Mineral absorption;Porphyrin and chlorophyll metabolism	22	22	22	71.2	71.2	71.2	36.032	0	313.93	7006300000	18	196	P30519	P30519	Heme oxygenase 2	HMOX2	1124
24.9871	24.9848	24.443	24.4951	22.3304	22.036	21.7168	22.9114	23.0056	24.8923	22.4193	23.2741				biological regulation;cellular component organization;cellular component organization or biogenesis;cellular macromolecule metabolic process;cellular membrane organization;cellular metabolic process;cellular process;cellular protein metabolic process;endocytosis;establishment of localization;macromolecule metabolic process;membrane invagination;membrane organization;metabolic process;negative reg…	asialoglycoprotein receptor activity;binding;carbohydrate binding;cargo receptor activity;glycosaminoglycan binding;heparin binding;lipoprotein particle receptor binding;low-density lipoprotein particle receptor binding;pattern binding;polysaccharide binding;protein binding;receptor activity;receptor antagonist activity;receptor binding;receptor inhibitor activity;receptor regulator activity;unfo…	cell part;cell surface;cytoplasmic part;endoplasmic reticulum;endoplasmic reticulum lumen;endoplasmic reticulum part;extracellular region;integral to membrane;intracellular membrane-bounded organelle;intracellular organelle;intracellular organelle lumen;intracellular organelle part;intracellular part;intrinsic to membrane;membrane;membrane part;membrane-bounded organelle;membrane-enclosed lumen;o…	cell part;cell surface;endoplasmic reticulum;extracellular region;intracellular membrane-bounded organelle;intracellular organelle;membrane;organelle;plasma membrane;vesicle		7	7	7	16.5	16.5	16.5	41.465	0	13.904	479860000	20	14	P30533	P30533	Alpha-2-macroglobulin receptor-associated protein	LRPAP1	1126
23.8923	22.4583	22.0346	23.1506	23.2208	22.8353	22.9642	22.8655	25.7662	25.3116	26.1366	26.3502				amine metabolic process;amine transport;amino acid transport;biological regulation;biosynthetic process;carboxylic acid metabolic process;carboxylic acid transport;cell activation;cellular amine metabolic process;cellular amino acid metabolic process;cellular biosynthetic process;cellular ketone metabolic process;cellular metabolic process;cellular nitrogen compound biosynthetic process;cellular …	active transmembrane transporter activity;amine transmembrane transporter activity;amino acid transmembrane transporter activity;antiporter activity;arginine transmembrane transporter activity;basic amino acid transmembrane transporter activity;carboxylic acid transmembrane transporter activity;high affinity arginine transmembrane transporter activity;high affinity basic amino acid transmembrane …	cell part;integral to membrane;integral to plasma membrane;intrinsic to membrane;intrinsic to plasma membrane;membrane;membrane part;plasma membrane;plasma membrane part	cell part;membrane;plasma membrane		7	7	7	13.5	13.5	13.5	67.638	0	32.998	678730000	18	30	P30825;P52569	P30825	High affinity cationic amino acid transporter 1	SLC7A1	1131
24.8808	22.8126	23.4582	24.1304	22.7316	23.3432	22.743	23.6685	27.8748	24.8935	25.9902	26.0558				amine metabolic process;aminoglycan biosynthetic process;aminoglycan catabolic process;aminoglycan metabolic process;anatomical structure development;biological regulation;biosynthetic process;carbohydrate biosynthetic process;carbohydrate catabolic process;carbohydrate metabolic process;catabolic process;cell migration;cell motility;cellular component movement;cellular component organization;cel…	molecular transducer activity;receptor activity;signal transducer activity;signaling receptor activity;thrombospondin receptor activity	adherens junction;anchoring junction;cell junction;cell part;cell surface;cell-substrate adherens junction;cell-substrate junction;contractile fiber part;costamere;cytoplasmic part;extracellular membrane-bounded organelle;extracellular organelle;extracellular region part;extracellular vesicular exosome;focal adhesion;Golgi apparatus part;Golgi lumen;integral to membrane;integral to plasma membran…	cell part;cell surface;extracellular organelle;membrane;organelle;plasma membrane;vesicle	Cell adhesion molecules (CAMs);ECM-receptor interaction;Malaria	6	6	6	32.3	32.3	32.3	21.641	0	70.249	1212300000	9	31	P31431	P31431	Syndecan-4	SDC4	1139
23.1494	22.9432	23.7718	23.9151	22.7578	23.1625	23.5002	23.1644	25.7418	25.3376	25.5694	25.8617				adenohypophysis development;aging;alcohol biosynthetic process;alcohol catabolic process;alcohol metabolic process;amine biosynthetic process;amine catabolic process;amine metabolic process;amine transport;amino acid transport;ammonium transmembrane transport;ammonium transport;anatomical structure development;behavior;benzene-containing compound metabolic process;biological regulation;biosynthet…	active transmembrane transporter activity;alcohol binding;alcohol transmembrane transporter activity;amine binding;amine transmembrane transporter activity;amino acid transmembrane transporter activity;binding;carboxylic acid transmembrane transporter activity;cation transmembrane transporter activity;cation:amino acid symporter activity;dopamine binding;dopamine transmembrane transporter activit…	axon;cell body;cell part;cell projection;cell surface;cytoplasm;extracellular membrane-bounded organelle;extracellular organelle;extracellular region part;extracellular vesicular exosome;integral to membrane;integral to plasma membrane;intracellular part;intrinsic to membrane;intrinsic to plasma membrane;membrane;membrane part;membrane raft;membrane-bounded organelle;membrane-bounded vesicle;neur…	cell body;cell part;cell projection;cell surface;cytoplasm;extracellular organelle;membrane;neuron projection;neuronal cell body;organelle;plasma membrane;vesicle	Parkinson's disease	4	3	3	7.1	6	6	69.829	0	6.802	572310000	17	23	P31641;Q9NSD5;P48065;P23975;Q01959;P48066	P31641	Sodium- and chloride-dependent taurine transporter	SLC6A6	1141
25.1906	24.7378	25.2716	25.7951	25.1632	23.2361	22.8679	22.7171	26.3517	25.3771	25.6597	25.8987				arachidonic acid metabolic process;carboxylic acid metabolic process;cellular alkene metabolic process;cellular ketone metabolic process;cellular lipid metabolic process;cellular metabolic process;cellular process;cobalamin metabolic process;cofactor metabolic process;establishment of localization;fatty acid metabolic process;heterocycle metabolic process;icosanoid metabolic process;leukotriene m…	active transmembrane transporter activity;adenyl nucleotide binding;adenyl ribonucleotide binding;ATP binding;ATPase activity;ATPase activity, coupled;ATPase activity, coupled to movement of substances;ATPase activity, coupled to transmembrane movement of substances;binding;catalytic activity;hydrolase activity;hydrolase activity, acting on acid anhydrides;hydrolase activity, acting on acid anhyd…	basolateral plasma membrane;cell part;extracellular membrane-bounded organelle;extracellular organelle;extracellular region part;extracellular vesicular exosome;integral to membrane;integral to plasma membrane;intrinsic to membrane;intrinsic to plasma membrane;membrane;membrane part;membrane-bounded organelle;membrane-bounded vesicle;organelle;plasma membrane;plasma membrane part;vesicle	cell part;extracellular organelle;membrane;organelle;plasma membrane;vesicle	ABC transporters;Vitamin digestion and absorption	18	18	18	19.5	19.5	19.5	171.59	0	75.313	1129700000	73	62	P33527	P33527	Multidrug resistance-associated protein 1	ABCC1	1170
31.1733	31.1059	30.958	31.3014	23.0251	22.5909	23.0283	23.3243	33.3847	32.4916	32.6058	31.6199				actin cytoskeleton organization;actin filament organization;actin filament-based process;adherens junction organization;aging;anatomical structure development;anatomical structure morphogenesis;apical junction assembly;axon regeneration;axonogenesis;biological adhesion;biological regulation;cell adhesion;cell differentiation;cell junction assembly;cell junction organization;cell part morphogenesi…	beta-catenin binding;binding;cadherin binding;cell adhesion molecule binding;cytoskeletal protein binding;gamma-catenin binding;protein binding;structural molecule activity;vinculin binding	acrosomal vesicle;actin cytoskeleton;adherens junction;anchoring junction;catenin complex;cell junction;cell part;cell projection;cell-cell adherens junction;cell-cell contact zone;cell-cell junction;cell-substrate adherens junction;cell-substrate junction;cytoplasm;cytoplasmic membrane-bounded vesicle;cytoplasmic part;cytoplasmic vesicle;cytoskeleton;cytosol;extrinsic to membrane;extrinsic to pl…	cell part;cell projection;cytoplasm;cytoplasmic membrane-bounded vesicle;cytoskeleton;cytosol;intracellular membrane-bounded organelle;intracellular non-membrane-bounded organelle;intracellular organelle;macromolecular complex;membrane;organelle;plasma membrane;protein complex;vesicle	Adherens junction;Arrhythmogenic right ventricular cardiomyopathy (ARVC);Bacterial invasion of epithelial cells;Endometrial cancer;Leukocyte transendothelial migration;Pathways in cancer;Tight junction	67	67	54	78.1	78.1	66.3	100.07	0	323.31	86894000000	47	991	P35221;Q9UI47	P35221	Catenin alpha-1	CTNNA1	1183
32.6007	32.3929	32.3998	32.6346	23.4841	25.8666	25.2901	22.1765	34.2478	34.0947	33.957	34.2652				adherens junction assembly;adherens junction organization;anatomical structure development;anatomical structure formation involved in morphogenesis;anatomical structure homeostasis;anatomical structure morphogenesis;androgen receptor signaling pathway;anterior/posterior axis specification;apoptosis;appendage morphogenesis;axis specification;biological adhesion;biological regulation;biosynthetic p…	activating transcription factor binding;alpha-catenin binding;androgen receptor binding;binding;cadherin binding;cell adhesion molecule binding;DNA binding;double-stranded DNA binding;enzyme binding;estrogen receptor binding;hormone receptor binding;ion channel binding;I-SMAD binding;kinase binding;molecular transducer activity;nuclear hormone receptor binding;nucleic acid binding;nucleic acid bi…	adherens junction;anchoring junction;apical part of cell;basolateral plasma membrane;beta-catenin destruction complex;beta-catenin-TCF7L2 complex;catenin complex;catenin-TCF7L2 complex;cell cortex;cell junction;cell part;cell periphery;cell projection;cell projection membrane;cell projection part;cell-cell adherens junction;cell-cell junction;cell-substrate adherens junction;cell-substrate juncti…	apical part of cell;cell cortex;cell part;cell projection;centrosome;cytoplasm;cytosol;extracellular organelle;intracellular membrane-bounded organelle;intracellular non-membrane-bounded organelle;intracellular organelle;macromolecular complex;membrane;microtubule organizing center;nucleoplasm;nucleus;organelle;plasma membrane;protein complex;synapse;transcription factor complex;vesicle	Adherens junction;Arrhythmogenic right ventricular cardiomyopathy (ARVC);Bacterial invasion of epithelial cells;Basal cell carcinoma;Colorectal cancer;Endometrial cancer;Focal adhesion;Leukocyte transendothelial migration;Melanogenesis;Pathogenic Escherichia coli infection;Pathways in cancer;Prostate cancer;Thyroid cancer;Tight junction;Wnt signaling pathway	45	40	40	68.4	64	64	85.496	0	323.31	239990000000	42	1720	P35222	P35222	Catenin beta-1	CTNNB1	1184
30.3019	30.3093	30.1509	30.6151	27.4407	27.4001	27.4601	25.9024	30.0477	30.0077	30.2658	29.9371				biological regulation;biosynthetic process;cell differentiation;cellular biosynthetic process;cellular component organization;cellular component organization at cellular level;cellular component organization or biogenesis;cellular component organization or biogenesis at cellular level;cellular developmental process;cellular macromolecule biosynthetic process;cellular macromolecule metabolic proce…	binding;complement binding;complement component C3a binding;complement component C3b binding;DNA binding;enzyme binding;G-protein-coupled receptor binding;histone deacetylase binding;nucleic acid binding;nucleic acid binding transcription factor activity;opsonin binding;protein binding;proteinase activated receptor binding;receptor binding;regulatory region DNA binding;regulatory region nucleic a…	cell part;cell surface;cytoplasm;cytoplasmic part;early endosome;endosome;extracellular membrane-bounded organelle;extracellular organelle;extracellular region part;extracellular vesicular exosome;integral to membrane;integral to plasma membrane;intracellular membrane-bounded organelle;intracellular organelle;intracellular organelle part;intracellular part;intrinsic to membrane;intrinsic to plasm…	cell part;cell surface;cytoplasm;endosome;extracellular organelle;intracellular membrane-bounded organelle;intracellular organelle;membrane;mitochondrion;nucleoplasm;nucleus;organelle;plasma membrane;vesicle		22	22	22	87.5	87.5	87.5	29.804	0	323.31	26810000000	18	360	P35232	P35232	Prohibitin	PHB	1186
28.7329	28.8871	30.3192	29.9832	24.7342	23.7577	23.7933	23.918	24.8717	25.0014	25.0083	25.0735				actin cytoskeleton organization;actin cytoskeleton reorganization;actin filament-based movement;actin filament-based process;actomyosin structure organization;adult heart development;anatomical structure development;anatomical structure formation involved in morphogenesis;angiogenesis;axon guidance;biological adhesion;biological regulation;blood vessel endothelial cell migration;cardiac cell deve…	actin binding;actin filament binding;actin-dependent ATPase activity;adenyl nucleotide binding;adenyl ribonucleotide binding;ADP binding;ATP binding;ATPase activity;ATPase activity, coupled;binding;catalytic activity;cytoskeletal protein binding;hydrolase activity;hydrolase activity, acting on acid anhydrides;hydrolase activity, acting on acid anhydrides, in phosphorus-containing anhydrides;ident…	actin cytoskeleton;actin filament bundle;actomyosin;actomyosin contractile ring;adherens junction;anchoring junction;axon;cell body;cell cortex;cell cortex part;cell division site part;cell junction;cell leading edge;cell part;cell projection;cell projection part;cell-cell adherens junction;cell-cell junction;cleavage furrow;contractile fiber;contractile fiber part;contractile ring;cytoplasm;cyto…	cell body;cell cortex;cell leading edge;cell part;cell projection;cytoplasm;cytoplasmic membrane-bounded vesicle;cytoskeleton;cytosol;extracellular organelle;intracellular membrane-bounded organelle;intracellular non-membrane-bounded organelle;intracellular organelle;macromolecular complex;membrane;midbody;mitochondrion;neuron projection;neuronal cell body;nucleus;organelle;plasma membrane;protei…	Tight junction;Viral myocarditis	64	64	59	39.4	39.4	37.5	226.53	0	323.31	8496300000	104	312	P35579;P35749;P35580;REV__Q9UKV3	P35579	Myosin-9	MYH9	1198
25.8603	25.9989	26.1153	26.2632	22.0048	25.7216	25.7705	22.6092	26.0266	25.4484	25.3859	25.6055				actin cytoskeleton organization;actin filament bundle assembly;actin filament capping;actin filament organization;actin filament-based process;anatomical structure development;anatomical structure homeostasis;anatomical structure morphogenesis;apoptosis;barbed-end actin filament capping;biological regulation;cell communication;cell death;cell differentiation;cell morphogenesis;cell volume homeost…	actin binding;actin filament binding;binding;cytoskeletal protein binding;identical protein binding;protein binding;protein dimerization activity;protein heterodimerization activity;protein homodimerization activity;spectrin binding;structural molecule activity;transcription factor binding	adherens junction;anchoring junction;cell junction;cell part;cell projection;cell projection part;cell-substrate adherens junction;cell-substrate junction;cytoplasmic membrane-bounded vesicle;cytoplasmic part;cytoplasmic vesicle;cytoskeletal part;cytoskeleton;cytosol;dendritic spine;F-actin capping protein complex;focal adhesion;intermediate filament cytoskeleton;intracellular membrane-bounded or…	cell part;cell projection;cytoplasmic membrane-bounded vesicle;cytoskeleton;cytosol;F-actin capping protein complex;intracellular membrane-bounded organelle;intracellular non-membrane-bounded organelle;intracellular organelle;macromolecular complex;membrane;neuron projection;nucleoplasm;nucleus;organelle;plasma membrane;protein complex;vesicle		10	10	10	24.4	24.4	24.4	80.954	0	43.746	1414400000	27	36	P35611;P35612	P35611	Alpha-adducin	ADD1	1201
31.0306	31.2978	31.8372	31.4627	23.9972	22.2612	22.4774	22.5999	32.6942	32.0827	32.0111	32.1449				anatomical structure development;anatomical structure morphogenesis;biological regulation;blood coagulation;carboxylic acid metabolic process;cell migration;cell motility;cell surface receptor linked signaling pathway;cellular component disassembly;cellular component disassembly at cellular level;cellular component movement;cellular component organization;cellular component organization at cellul…	binding;carbohydrate binding;mannose binding;monosaccharide binding;sugar binding	acrosomal membrane;adherens junction;anchoring junction;cell junction;cell part;cell-substrate adherens junction;cell-substrate junction;cytoplasmic membrane-bounded vesicle;cytoplasmic part;cytoplasmic vesicle;cytoplasmic vesicle membrane;cytoplasmic vesicle part;extracellular membrane-bounded organelle;extracellular organelle;extracellular region part;extracellular vesicular exosome;focal adhes…	cell part;cytoplasmic membrane-bounded vesicle;extracellular organelle;intracellular membrane-bounded organelle;intracellular organelle;membrane;mitochondrion;organelle;plasma membrane;vesicle		17	17	17	36.9	36.9	36.9	42.2	0	323.31	78895000000	15	475	P35613	P35613	Basigin	BSG	1202
24.9813	25.1858	24.9587	25.92	22.9086	25.5098	23.7667	23.2295	25.4547	24.9393	25.368	25.1202				activation of immune response;activation of innate immune response;activation of MAPK activity;activation of MAPKK activity;activation of protein kinase activity;axon guidance;biological regulation;cell surface receptor linked signaling pathway;cellular macromolecule metabolic process;cellular metabolic process;cellular process;cellular protein metabolic process;cellular response to chemical stim…	adenyl nucleotide binding;adenyl ribonucleotide binding;ATP binding;binding;catalytic activity;enzyme activator activity;enzyme regulator activity;kinase activator activity;kinase activity;kinase regulator activity;MAP kinase kinase activity;nucleotide binding;PDZ domain binding;phosphotransferase activity, alcohol group as acceptor;protein binding;protein domain specific binding;protein kinase a…	adherens junction;anchoring junction;cell cortex;cell junction;cell part;cell-cell junction;cell-substrate adherens junction;cell-substrate junction;cytoplasm;cytoplasmic part;cytoskeletal part;cytosol;early endosome;endoplasmic reticulum;endosome;extracellular region;focal adhesion;Golgi apparatus;internal side of plasma membrane;intracellular membrane-bounded organelle;intracellular organelle;i…	cell cortex;cell part;cytoplasm;cytosol;endoplasmic reticulum;endosome;extracellular region;Golgi apparatus;intracellular membrane-bounded organelle;intracellular organelle;macromolecular complex;membrane;microbody;mitochondrion;nucleus;organelle;protein complex	Acute myeloid leukemia;B cell receptor signaling pathway;Bladder cancer;Chronic myeloid leukemia;Endometrial cancer;ErbB signaling pathway;Fc epsilon RI signaling pathway;Gap junction;Glioma;GnRH signaling pathway;Insulin signaling pathway;Long-term depression;Long-term potentiation;MAPK signaling pathway;Melanogenesis;Melanoma;Natural killer cell mediated cytotoxicity;Neurotrophin signaling path…	12	8	8	41.8	28.2	28.2	44.424	0	30.723	931990000	20	32	P36507;A0A1B0GUL7	P36507;A0A1B0GUL7	Dual specificity mitogen-activated protein kinase kinase 2	MAP2K2	1209
21.7705	23.2562	23.9819	23.4553	22.1899	22.4071	22.2942	23.3909	24.5859	24.8355	24.6031	25.024				activin receptor signaling pathway;anatomical structure development;biological regulation;cell cycle process;cell surface receptor linked signaling pathway;cellular macromolecule metabolic process;cellular metabolic process;cellular process;cellular protein metabolic process;cellular response to stimulus;central nervous system development;chordate embryonic development;development of primary fema…	activin receptor activity, type I;activin-activated receptor activity;adenyl nucleotide binding;adenyl ribonucleotide binding;ATP binding;binding;catalytic activity;cation binding;enzyme binding;inhibin binding;ion binding;kinase activity;metal ion binding;molecular transducer activity;nucleotide binding;phosphotransferase activity, alcohol group as acceptor;protein binding;protein kinase activit…	activin receptor complex;cell part;cell surface;extracellular membrane-bounded organelle;extracellular organelle;extracellular region part;extracellular vesicular exosome;integral to membrane;integral to plasma membrane;intrinsic to membrane;intrinsic to plasma membrane;macromolecular complex;membrane;membrane part;membrane-bounded organelle;membrane-bounded vesicle;organelle;plasma membrane;plas…	cell part;cell surface;extracellular organelle;macromolecular complex;membrane;organelle;plasma membrane;protein complex;receptor complex;vesicle	Cytokine-cytokine receptor interaction	4	4	4	13.5	13.5	13.5	56.806	0	34.352	363770000	22	18	P36896	P36896	Activin receptor type-1B	ACVR1B	1218
24.3743	22.4179	22.7742	24.3666	22.679	22.5595	23.2168	23.9044	26.1901	25.1116	26.179	26.1923				activation of protein kinase activity;aging;anatomical structure development;anatomical structure formation involved in morphogenesis;anatomical structure morphogenesis;apoptosis;biological regulation;blood vessel development;brain development;branching morphogenesis of a tube;bronchus morphogenesis;cell activation;cell death;cell differentiation;cell growth;cell surface receptor linked signaling…	adenyl nucleotide binding;adenyl ribonucleotide binding;ATP binding;binding;carbohydrate binding;catalytic activity;cation binding;cytokine binding;cytokine receptor binding;glycosaminoglycan binding;growth factor binding;ion binding;kinase activity;metal ion binding;molecular transducer activity;nucleotide binding;pattern binding;phosphotransferase activity, alcohol group as acceptor;polysacchar…	caveola;cell part;cytoplasmic part;cytosol;external side of plasma membrane;integral to membrane;intracellular part;intrinsic to membrane;macromolecular complex;membrane;membrane part;membrane raft;plasma membrane;plasma membrane part;protein complex;receptor complex;transforming growth factor beta receptor complex	cell part;cytosol;macromolecular complex;membrane;plasma membrane;protein complex;receptor complex	Adherens junction;Chagas disease (American trypanosomiasis);Chronic myeloid leukemia;Colorectal cancer;Cytokine-cytokine receptor interaction;Endocytosis;MAPK signaling pathway;Osteoclast differentiation;Pancreatic cancer;Pathways in cancer;TGF-beta signaling pathway	11	11	11	28.2	28.2	28.2	64.567	0	58.46	771000000	32	47	P37173	P37173	TGF-beta receptor type-2	TGFBR2	1225
26.2294	26.0895	26.1611	26.1472	25.4527	25.9584	25.4412	25.2055	25.6229	25.5209	26.159	25.7491				ATP hydrolysis coupled proton transport;ATP metabolic process;biological regulation;cation homeostasis;cation transport;cell surface receptor linked signaling pathway;cellular cation homeostasis;cellular chemical homeostasis;cellular component organization;cellular component organization at cellular level;cellular component organization or biogenesis;cellular component organization or biogenesis …	active transmembrane transporter activity;adenyl nucleotide binding;adenyl ribonucleotide binding;ATP binding;ATPase activity;ATPase activity, coupled;ATPase activity, coupled to movement of substances;ATPase activity, coupled to transmembrane movement of ions;ATPase activity, coupled to transmembrane movement of substances;binding;catalytic activity;cation transmembrane transporter activity;cati…	apical plasma membrane;cell part;cell projection;cytoplasmic part;cytosol;extracellular membrane-bounded organelle;extracellular organelle;extracellular region part;extracellular vesicular exosome;integral to membrane;integral to plasma membrane;intracellular membrane-bounded organelle;intracellular organelle;intracellular organelle part;intracellular part;intrinsic to membrane;intrinsic to plasm…	cell part;cell projection;cytosol;extracellular organelle;intracellular membrane-bounded organelle;intracellular organelle;macromolecular complex;membrane;microvillus;mitochondrion;organelle;plasma membrane;protein complex;proton-transporting two-sector ATPase complex;vesicle	Collecting duct acid secretion;Epithelial cell signaling in Helicobacter pylori infection;Oxidative phosphorylation;Phagosome;Rheumatoid arthritis;Vibrio cholerae infection	15	15	15	36.5	36.5	36.5	68.303	0	104.83	1666200000	34	93	P38606	P38606	V-type proton ATPase catalytic subunit A	ATP6V1A	1235
26.1611	26.6598	26.5647	26.8763	25.3864	25.7475	23.0687	23.3883	26.1959	26.2707	26.3677	26.1007				anatomical structure homeostasis;base-excision repair;behavior;biological regulation;biosynthetic process;catabolic process;cell cycle;cellular biosynthetic process;cellular catabolic process;cellular component organization;cellular component organization at cellular level;cellular component organization or biogenesis;cellular component organization or biogenesis at cellular level;cellular macrom…	5'-3' exonuclease activity;5'-flap endonuclease activity;binding;catalytic activity;cation binding;damaged DNA binding;deoxyribonuclease activity;DNA binding;double-stranded DNA binding;double-stranded DNA specific exodeoxyribonuclease activity;endodeoxyribonuclease activity;endodeoxyribonuclease activity, producing 5'-phosphomonoesters;endonuclease activity;endonuclease activity, active with eit…	cell part;cytoplasmic part;intracellular membrane-bounded organelle;intracellular non-membrane-bounded organelle;intracellular organelle;intracellular organelle part;intracellular part;membrane;membrane-bounded organelle;mitochondrion;non-membrane-bounded organelle;nuclear part;nucleolus;nucleoplasm;nucleus;organelle;organelle part;plasma membrane	cell part;intracellular membrane-bounded organelle;intracellular non-membrane-bounded organelle;intracellular organelle;membrane;mitochondrion;nucleolus;nucleoplasm;nucleus;organelle;plasma membrane	Base excision repair;DNA replication;Non-homologous end-joining	11	10	10	42.6	40.8	40.8	42.592	0	86.685	2077700000	20	70	P39748	P39748	Flap endonuclease 1	FEN1	1242
29.953	29.6977	30.653	30.4435	23.1675	22.6242	22.5138	24.6691	28.8054	28.578	28.4727	28.561				biological regulation;blood coagulation;cell communication;cell migration;cell motility;cell-cell signaling;cellular component movement;cellular process;cellular response to stimulus;coagulation;hemostasis;immune system process;leukocyte migration;locomotion;multicellular organismal process;regulation of biological process;regulation of biological quality;regulation of body fluid levels;regulatio…		anchored to membrane;cell part;integral to membrane;integral to plasma membrane;intrinsic to membrane;intrinsic to plasma membrane;membrane;membrane part;plasma membrane;plasma membrane part	cell part;membrane;plasma membrane		7	5	5	29.4	23.5	23.5	37.194	0	323.31	16655000000	14	172	P40199	P40199	Carcinoembryonic antigen-related cell adhesion molecule 6	CEACAM6	1245
27.5576	27.8159	27.6705	27.9853	24.7654	25.2971	24.4524	25.611	27.9191	26.9668	27.306	27.2729				acute inflammatory response;acute-phase response;anatomical structure development;astrocyte differentiation;behavior;biological regulation;carbohydrate homeostasis;cell differentiation;cell proliferation;cell surface receptor linked signaling pathway;cellular component movement;cellular developmental process;cellular metabolic process;cellular process;cellular response to chemical stimulus;cellul…	binding;core promoter proximal region DNA binding;core promoter proximal region sequence-specific DNA binding;DNA binding;enzyme binding;kinase binding;ligand-dependent nuclear receptor activity;molecular transducer activity;nucleic acid binding;nucleic acid binding transcription factor activity;phosphatase binding;protein binding;protein dimerization activity;protein kinase binding;protein phosp…	cell part;chromatin;chromosomal part;cytoplasm;cytoplasmic part;cytosol;intracellular membrane-bounded organelle;intracellular organelle;intracellular organelle part;intracellular part;membrane;membrane-bounded organelle;mitochondrial inner membrane;mitochondrial membrane;mitochondrial part;nuclear chromatin;nuclear chromosome part;nuclear part;nucleoplasm;nucleus;organelle;organelle inner membra…	cell part;cytoplasm;cytosol;intracellular membrane-bounded organelle;intracellular organelle;membrane;nucleoplasm;nucleus;organelle;plasma membrane	Acute myeloid leukemia;Adipocytokine signaling pathway;Chemokine signaling pathway;Hepatitis C;Jak-STAT signaling pathway;ko05152;Measles;Pancreatic cancer;Pathways in cancer;Toxoplasmosis	22	22	22	47.8	47.8	47.8	88.067	0	110.26	4174700000	39	151	P40763	P40763	Signal transducer and activator of transcription 3	STAT3	1252
30.2664	30.8893	30.5733	30.8481	24.3669	27.3577	23.9029	23.0703	29.1845	29.9289	29.4895	29.1116				acetyl-CoA catabolic process;acetyl-CoA metabolic process;alcohol biosynthetic process;alcohol metabolic process;biosynthetic process;carbohydrate biosynthetic process;carbohydrate metabolic process;carboxylic acid metabolic process;catabolic process;cellular biosynthetic process;cellular carbohydrate biosynthetic process;cellular carbohydrate metabolic process;cellular catabolic process;cellular…	catalytic activity;L-malate dehydrogenase activity;malate dehydrogenase (NADP+) activity;malate dehydrogenase activity;oxidoreductase activity;oxidoreductase activity, acting on CH-OH group of donors;oxidoreductase activity, acting on the CH-OH group of donors, NAD or NADP as acceptor	cell part;cytoplasmic part;extracellular membrane-bounded organelle;extracellular organelle;extracellular region part;extracellular vesicular exosome;intracellular membrane-bounded organelle;intracellular organelle;intracellular organelle lumen;intracellular organelle part;intracellular part;membrane;membrane-bounded organelle;membrane-bounded vesicle;membrane-enclosed lumen;mitochondrial inner m…	cell part;extracellular organelle;intracellular membrane-bounded organelle;intracellular organelle;membrane;mitochondrion;nucleoplasm;nucleus;organelle;plasma membrane;vesicle	Carbon fixation in photosynthetic organisms;Citrate cycle (TCA cycle);Glyoxylate and dicarboxylate metabolism;Pyruvate metabolism	24	24	24	74.9	74.9	74.9	35.503	0	323.31	26586000000	21	339	P40926	P40926	Malate dehydrogenase, mitochondrial	MDH2	1255
24.0704	24.4125	24.4674	24.7396	22.349	23.0881	22.2527	22.8619	24.58	24.5023	24.6482	24.5522				activation of immune response;adherens junction organization;anatomical structure development;anatomical structure morphogenesis;antigen receptor-mediated signaling pathway;biological regulation;blood coagulation;brain development;cell activation;cell differentiation;cell junction organization;cell migration;cell motility;cell surface receptor linked signaling pathway;cell-cell junction organizat…	adenyl nucleotide binding;adenyl ribonucleotide binding;ATP binding;binding;catalytic activity;identical protein binding;kinase activity;non-membrane spanning protein tyrosine kinase activity;nucleotide binding;phosphotransferase activity, alcohol group as acceptor;protein binding;protein C-terminus binding;protein kinase activity;protein tyrosine kinase activity;purine nucleotide binding;purine …	cell junction;cell part;cell-cell junction;cytoplasm;cytoplasmic part;cytosol;extracellular membrane-bounded organelle;extracellular organelle;extracellular region part;extracellular vesicular exosome;extrinsic to internal side of plasma membrane;extrinsic to membrane;extrinsic to plasma membrane;intracellular part;membrane;membrane part;membrane raft;membrane-bounded organelle;membrane-bounded v…	cell part;cytoplasm;cytosol;extracellular organelle;membrane;organelle;plasma membrane;vesicle	Chemokine signaling pathway;Epithelial cell signaling in Helicobacter pylori infection;Neurotrophin signaling pathway;Regulation of actin cytoskeleton;Shigellosis	5	5	5	16.2	16.2	16.2	50.704	0	19.416	469450000	28	21	P41240	P41240	Tyrosine-protein kinase CSK	CSK	1265
25.2913	25.3439	25.5451	25.9432	22.6157	22.6037	22.6708	22.7607	25.4922	24.8389	25.3415	25.15				actin cytoskeleton organization;actin filament organization;actin filament-based process;anatomical structure development;biological regulation;cell development;cell junction assembly;cell junction organization;cell migration;cell motility;cell surface receptor linked signaling pathway;cell-cell junction assembly;cell-cell junction organization;cellular component assembly;cellular component assem…	adenyl nucleotide binding;adenyl ribonucleotide binding;ATP binding;binding;catalytic activity;cation binding;ion binding;kinase activity;lipid binding;metal ion binding;nucleotide binding;phospholipid binding;phosphotransferase activity, alcohol group as acceptor;protein kinase activity;protein kinase C activity;protein serine/threonine kinase activity;purine nucleotide binding;purine ribonucleo…	apical plasma membrane;cell junction;cell leading edge;cell part;cell-cell junction;cytoplasm;cytoplasmic part;cytoskeleton;cytosol;endosome;extracellular membrane-bounded organelle;extracellular organelle;extracellular region part;extracellular vesicular exosome;Golgi apparatus part;Golgi membrane;intercellular bridge;intracellular membrane-bounded organelle;intracellular non-membrane-bounded or…	cell leading edge;cell part;cytoplasm;cytoskeleton;cytosol;endosome;extracellular organelle;intracellular membrane-bounded organelle;intracellular non-membrane-bounded organelle;intracellular organelle;macromolecular complex;membrane;nucleus;organelle;plasma membrane;protein complex;vesicle	Endocytosis;Insulin signaling pathway;Tight junction	10	10	10	29.5	29.5	29.5	68.262	0	39.845	920400000	24	41	P41743	P41743	Protein kinase C iota type	PRKCI	1269
24.3499	24.2474	24.0701	24.3378	22.4168	22.6128	23.0843	22.2817	22.8582	22.5044	24.1967	24.2975				actin cytoskeleton organization;actin filament-based process;biological regulation;cell differentiation;cell migration;cell motility;cell surface receptor linked signaling pathway;cellular component movement;cellular component organization;cellular component organization at cellular level;cellular component organization or biogenesis;cellular component organization or biogenesis at cellular level…	adenyl nucleotide binding;adenyl ribonucleotide binding;ATP binding;binding;catalytic activity;kinase activity;non-membrane spanning protein tyrosine kinase activity;nucleotide binding;phosphotransferase activity, alcohol group as acceptor;protein binding;protein kinase activity;protein tyrosine kinase activity;purine nucleotide binding;purine ribonucleoside triphosphate binding;purine ribonucleo…	cell part;cytoplasm;extracellular membrane-bounded organelle;extracellular organelle;extracellular region part;extracellular vesicular exosome;extrinsic to internal side of plasma membrane;extrinsic to membrane;extrinsic to plasma membrane;intracellular;intracellular membrane-bounded organelle;intracellular organelle;intracellular part;membrane part;membrane-bounded organelle;membrane-bounded ves…	cell part;cytoplasm;extracellular organelle;intracellular;intracellular membrane-bounded organelle;intracellular organelle;nucleus;organelle;vesicle		9	8	8	23	21.4	21.4	58.253	0	7.9426	356930000	31	13	P42685	P42685	Tyrosine-protein kinase FRK	FRK	1281
27.0471	26.3367	27.2731	26.9273	22.8155	22.3704	23.0883	22.6389	27.6763	26.7609	26.3574	26.5422				anatomical structure development;anatomical structure morphogenesis;biological regulation;bradykinin catabolic process;calcitonin catabolic process;catabolic process;cellular catabolic process;cellular hormone metabolic process;cellular metabolic process;cellular process;developmental process;ear development;embryonic digit morphogenesis;embryonic morphogenesis;endocrine process;endothelin matura…	binding;catalytic activity;cation binding;endopeptidase activity;hormone binding;hydrolase activity;identical protein binding;ion binding;metal ion binding;metalloendopeptidase activity;metallopeptidase activity;peptidase activity;peptidase activity, acting on L-amino acid peptides;peptide binding;peptide hormone binding;protein binding;protein dimerization activity;protein homodimerization activ…	cell part;clathrin-coated vesicle;coated vesicle;cytoplasmic membrane-bounded vesicle;cytoplasmic part;cytoplasmic vesicle;early endosome;endosomal part;endosome;external side of plasma membrane;extracellular membrane-bounded organelle;extracellular organelle;extracellular region part;extracellular vesicular exosome;integral to membrane;intracellular membrane-bounded organelle;intracellular organ…	cell part;cytoplasmic membrane-bounded vesicle;endosome;extracellular organelle;intracellular membrane-bounded organelle;intracellular organelle;membrane;organelle;plasma membrane;vesicle		15	15	15	30.6	30.6	30.6	87.163	0	113.56	2780800000	42	75	P42892	P42892	Endothelin-converting enzyme 1	ECE1	1284
25.1354	25.3326	25.8317	26.1239	23.3276	23.6816	23.1146	23.0015	27.4726	26.6014	27.2256	27.4477				alanine transport;amine transport;amino acid transmembrane transport;amino acid transport;anion transport;carboxylic acid transport;cell communication;cell-cell signaling;cellular process;chloride transport;cognition;establishment of localization;glutamine transport;hydroxyproline transport;inorganic anion transport;ion transport;L-alanine transport;L-amino acid transport;L-cystine transport;L-se…	active transmembrane transporter activity;alanine transmembrane transporter activity;amine transmembrane transporter activity;amino acid transmembrane transporter activity;anion channel activity;anion transmembrane transporter activity;anion:cation symporter activity;carboxylic acid transmembrane transporter activity;cation transmembrane transporter activity;channel activity;chloride channel acti…	cell body;cell part;cell projection;cell surface;centrosome;cytoplasmic membrane-bounded vesicle;cytoplasmic part;cytoplasmic vesicle;cytoskeletal part;dendrite;extracellular membrane-bounded organelle;extracellular organelle;extracellular region part;extracellular vesicular exosome;integral to membrane;integral to plasma membrane;intermediate filament;intracellular membrane-bounded organelle;int…	cell body;cell part;cell projection;cell surface;centrosome;cytoplasmic membrane-bounded vesicle;extracellular organelle;intracellular membrane-bounded organelle;intracellular non-membrane-bounded organelle;intracellular organelle;macromolecular complex;membrane;microtubule organizing center;neuron projection;neuronal cell body;organelle;plasma membrane;protein complex;vesicle		9	9	9	30.5	30.5	30.5	55.722	0	75.656	1948900000	20	73	P43007	P43007	Neutral amino acid transporter A	SLC1A4	1286
27.5115	27.4142	26.994	27.3171	23.7342	22.704	25.4611	22.3262	27.0943	26.7727	26.7487	26.7283				ATP metabolic process;biological regulation;cation transport;cell communication;cell-cell signaling;cellular component organization;cellular component organization or biogenesis;cellular membrane fusion;cellular membrane organization;cellular metabolic process;cellular nitrogen compound metabolic process;cellular process;establishment of localization;establishment of localization in cell;establis…	adenyl nucleotide binding;adenyl ribonucleotide binding;ATP binding;ATPase activity;ATPase activity, coupled;binding;catalytic activity;cation binding;enzyme binding;GTPase binding;hydrolase activity;hydrolase activity, acting on acid anhydrides;hydrolase activity, acting on acid anhydrides, in phosphorus-containing anhydrides;ion binding;kinase binding;metal ion binding;nucleoside-triphosphatase…	cell part;cell projection part;cytoplasm;cytoplasmic part;cytoskeletal part;cytosol;dendritic shaft;extracellular membrane-bounded organelle;extracellular organelle;extracellular region part;extracellular vesicular exosome;Golgi apparatus part;Golgi stack;intracellular organelle part;intracellular part;lysosomal membrane;membrane;membrane-bounded organelle;membrane-bounded vesicle;organelle;organ…	cell part;cytoplasm;cytosol;extracellular organelle;membrane;organelle;plasma membrane;vesicle	Vasopressin-regulated water reabsorption	22	22	22	41.1	41.1	41.1	82.593	0	94.436	3282800000	47	133	P46459	P46459	Vesicle-fusing ATPase	NSF	1311
23.3281	23.7702	23.8966	23.8849	23.9194	22.7214	21.8802	22.8855	24.3675	23.8392	24.1954	24.168				adaptive immune response;anatomical structure development;anatomical structure morphogenesis;biological regulation;blood vessel morphogenesis;catabolic process;cell activation;cell projection organization;cell surface receptor linked signaling pathway;cellular catabolic process;cellular chemical homeostasis;cellular component organization;cellular component organization at cellular level;cellular…	adrenergic receptor binding;amine binding;amino acid binding;beta-2 adrenergic receptor binding;binding;carboxylic acid binding;catalytic activity;channel inhibitor activity;channel regulator activity;enzyme binding;G-protein-coupled receptor binding;ion channel inhibitor activity;ligase activity;phosphoprotein binding;phosphoserine binding;phosphothreonine binding;proline-rich region binding;pro…	apicolateral plasma membrane;cell cortex;cell part;chromatin;chromosomal part;cytoplasm;cytoplasmic part;cytosol;extracellular membrane-bounded organelle;extracellular organelle;extracellular region part;extracellular vesicular exosome;Golgi apparatus;intracellular membrane-bounded organelle;intracellular organelle;intracellular organelle part;intracellular part;macromolecular complex;membrane;me…	cell cortex;cell part;cytoplasm;cytosol;extracellular organelle;Golgi apparatus;intracellular membrane-bounded organelle;intracellular organelle;macromolecular complex;membrane;nucleus;organelle;plasma membrane;protein complex;ubiquitin ligase complex;vesicle	Endocytosis;Ubiquitin mediated proteolysis	5	5	4	4.9	4.9	4.2	149.11	0	7.9053	293180000	60	15	P46934	P46934	E3 ubiquitin-protein ligase NEDD4	NEDD4	1323
28.4766	27.8891	28.3236	27.1817	22.8197	24.0533	24.3334	23.0945	27.1873	26.7345	26.082	25.9554				anatomical structure development;biological regulation;cell development;cell surface receptor linked signaling pathway;cellular developmental process;cellular metabolic process;cellular process;cellular response to calcium ion;cellular response to chemical stimulus;cellular response to endogenous stimulus;cellular response to epidermal growth factor stimulus;cellular response to fibroblast growth…	binding;calcium ion binding;calmodulin binding;cation binding;enzyme activator activity;enzyme binding;enzyme inhibitor activity;enzyme regulator activity;GTPase activator activity;GTPase inhibitor activity;GTPase regulator activity;ion binding;kinase activator activity;kinase binding;kinase regulator activity;lipid binding;metal ion binding;nucleoside-triphosphatase regulator activity;phosphatas…	actin filament;adherens junction;anchoring junction;axon;cell junction;cell leading edge;cell part;cell projection;cell projection part;cell-substrate adherens junction;cell-substrate junction;cytoplasm;cytoplasmic part;cytoskeletal part;cytosol;extracellular membrane-bounded organelle;extracellular organelle;extracellular region part;extracellular vesicular exosome;extrinsic to internal side of …	cell leading edge;cell part;cell projection;cytoplasm;cytosol;extracellular organelle;macromolecular complex;membrane;midbody;neuron projection;nucleoplasm;organelle;plasma membrane;protein complex;site of polarized growth;vesicle	Regulation of actin cytoskeleton	45	45	44	40.2	40.2	39.7	189.25	0	216.3	4328600000	83	191	P46940	P46940	Ras GTPase-activating-like protein IQGAP1	IQGAP1	1325
24.8924	25.344	25.4072	25.457	23.3199	24.1173	23.3728	22.5805	26.6783	26.8539	26.7098	26.9627				amine metabolic process;amine transport;amino acid transport;carboxylic acid metabolic process;carboxylic acid transport;cellular amine metabolic process;cellular amino acid metabolic process;cellular ketone metabolic process;cellular metabolic process;cellular modified amino acid metabolic process;cellular nitrogen compound metabolic process;cellular process;creatine metabolic process;creatine t…	active transmembrane transporter activity;amine transmembrane transporter activity;amino acid transmembrane transporter activity;carboxylic acid transmembrane transporter activity;cation transmembrane transporter activity;cofactor transporter activity;creatine transporter activity;creatine:sodium symporter activity;inorganic cation transmembrane transporter activity;ion transmembrane transporter …	cell part;integral to membrane;integral to plasma membrane;intrinsic to membrane;intrinsic to plasma membrane;membrane;membrane part;plasma membrane;plasma membrane part	cell part;membrane;plasma membrane		10	10	9	15.9	15.9	14.8	70.522	0	38.904	1469000000	19	40	P48029	P48029	Sodium- and chloride-dependent creatine transporter 1	SLC6A8	1332
25.346	26.2855	26.6433	26.7917	23.0349	25.0101	25.0617	23.1283	25.7574	27.0311	26.3929	26.1128				ATP biosynthetic process;ATP metabolic process;ATP synthesis coupled proton transport;biosynthetic process;cation transport;cellular biosynthetic process;cellular metabolic process;cellular nitrogen compound biosynthetic process;cellular nitrogen compound metabolic process;cellular process;electron transport chain;energy coupled proton transport, down electrochemical gradient;establishment of loc…	binding;cation transmembrane transporter activity;drug binding;hydrogen ion transmembrane transporter activity;hydrogen ion transporting ATP synthase activity, rotational mechanism;inorganic cation transmembrane transporter activity;ion transmembrane transporter activity;monovalent inorganic cation transmembrane transporter activity;substrate-specific transmembrane transporter activity;substrate-…	cell part;cytoplasmic part;extracellular membrane-bounded organelle;extracellular organelle;extracellular region part;extracellular vesicular exosome;intracellular membrane-bounded organelle;intracellular organelle;intracellular organelle part;intracellular part;macromolecular complex;membrane;membrane part;membrane-bounded organelle;membrane-bounded vesicle;mitochondrial inner membrane;mitochond…	cell part;extracellular organelle;intracellular membrane-bounded organelle;intracellular organelle;macromolecular complex;membrane;mitochondrion;nucleus;organelle;plasma membrane;protein complex;proton-transporting two-sector ATPase complex;vesicle	Alzheimer's disease;Huntington's disease;Oxidative phosphorylation;Parkinson's disease	7	7	7	48.8	48.8	48.8	23.277	0	27.967	1918200000	12	60	P48047	P48047	ATP synthase subunit O, mitochondrial	ATP5O	1333
26.4714	25.3752	26.4141	24.4818	23.1908	23.4036	23.014	23.9155	27.5428	28.4845	28.6542	28.8217				biological adhesion;cell activation;cell adhesion;cell junction assembly;cell junction organization;cell migration;cell motility;cell proliferation;cell-substrate junction assembly;cellular component assembly;cellular component assembly at cellular level;cellular component movement;cellular component organization;cellular component organization at cellular level;cellular component organization or…	binding;integrin binding;protein binding;protein complex binding;receptor binding	adherens junction;anchoring junction;basement membrane;cell junction;cell part;cell-substrate adherens junction;cell-substrate junction;cytoplasmic part;cytosol;extracellular matrix part;extracellular region part;focal adhesion;integral to membrane;integral to plasma membrane;intracellular part;intrinsic to membrane;intrinsic to plasma membrane;membrane;membrane part;plasma membrane;plasma membra…	cell part;cytosol;membrane;plasma membrane		7	7	7	20.9	20.9	20.9	28.295	0	61.869	3535900000	10	33	P48509	P48509	CD151 antigen	CD151	1341
23.2385	22.9867	21.8618	24.2336	23.3723	23.9926	21.8252	23.1578	24.7218	23.7494	23.8432	23.5677				biological regulation;cell proliferation;cell surface receptor linked signaling pathway;cellular process;cellular response to chemical stimulus;cellular response to cytokine stimulus;cellular response to organic substance;cellular response to stimulus;cellular response to type I interferon;cytokine-mediated signaling pathway;intracellular protein kinase cascade;intracellular signal transduction;J…	binding;cytokine binding;cytokine receptor activity;enzyme binding;interferon binding;interferon receptor activity;kinase binding;molecular transducer activity;protein binding;protein kinase binding;receptor activity;signal transducer activity;signaling receptor activity;transmembrane signaling receptor activity;type I interferon binding;type I interferon receptor activity	cell part;extracellular region;extracellular region part;extracellular space;integral to membrane;integral to plasma membrane;intrinsic to membrane;intrinsic to plasma membrane;membrane;membrane part;plasma membrane;plasma membrane part	cell part;extracellular region;extracellular space;membrane;plasma membrane	Cytokine-cytokine receptor interaction;Hepatitis C;Jak-STAT signaling pathway;Measles;Natural killer cell mediated cytotoxicity;Osteoclast differentiation;Toll-like receptor signaling pathway	3	3	3	7.4	7.4	7.4	57.758	0	10.415	203040000	16	8	P48551	P48551	Interferon alpha/beta receptor 2	IFNAR2	1342
26.1071	25.8438	25.6268	25.9171	22.2756	24.3096	21.8785	24.0345	25.364	25.0876	25.3976	25.259				biological regulation;cell cycle;cell cycle process;cell surface receptor linked signaling pathway;cellular component assembly;cellular component assembly at cellular level;cellular component organization;cellular component organization at cellular level;cellular component organization or biogenesis;cellular component organization or biogenesis at cellular level;cellular macromolecule metabolic p…	adenyl nucleotide binding;adenyl ribonucleotide binding;ATP binding;binding;catalytic activity;kinase activity;nucleotide binding;peptide binding;phosphotransferase activity, alcohol group as acceptor;protein kinase activity;protein serine/threonine kinase activity;purine nucleotide binding;purine ribonucleoside triphosphate binding;purine ribonucleotide binding;ribonucleotide binding;tau-protein…	cell part;centrosome;cytoplasmic part;cytoskeletal part;cytosol;Golgi apparatus;intracellular membrane-bounded organelle;intracellular non-membrane-bounded organelle;intracellular organelle;intracellular organelle part;intracellular part;macromolecular complex;membrane;membrane-bounded organelle;microtubule;microtubule organizing center;non-membrane-bounded organelle;nucleus;organelle;organelle p…	cell part;centrosome;cytosol;Golgi apparatus;intracellular membrane-bounded organelle;intracellular non-membrane-bounded organelle;intracellular organelle;macromolecular complex;membrane;microtubule organizing center;nucleus;organelle;plasma membrane;protein complex	Circadian rhythm - mammal;Gap junction;Hedgehog signaling pathway	12	12	4	34	34	14	47.33	0	23.762	1188900000	23	40	P48730	P48730	Casein kinase I isoform delta	CSNK1D	1349
29.5194	29.4425	29.9716	29.8723	21.7998	23.5925	22.2636	23.1511	30.7306	29.8702	29.7041	29.8775				biological adhesion;biological regulation;cell adhesion;cell communication;cell surface receptor linked signaling pathway;cell-cell signaling;cellular component movement;cellular process;cellular response to stimulus;defense response;G-protein coupled receptor protein signaling pathway;immune response;immune system process;inflammatory response;regulation of biological process;regulation of cellu…	binding;calcium ion binding;cation binding;G-protein coupled receptor activity;ion binding;metal ion binding;molecular transducer activity;receptor activity;signal transducer activity;signaling receptor activity;transmembrane signaling receptor activity	adherens junction;anchoring junction;cell junction;cell part;cell-substrate adherens junction;cell-substrate junction;extracellular membrane-bounded organelle;extracellular organelle;extracellular region part;extracellular space;extracellular vesicular exosome;focal adhesion;integral to membrane;integral to plasma membrane;intrinsic to membrane;intrinsic to plasma membrane;membrane;membrane part;…	cell part;extracellular organelle;extracellular space;membrane;organelle;plasma membrane;vesicle		25	25	21	36.2	36.2	27.9	91.868	0	323.31	20543000000	30	429	P48960	P48960	CD97 antigen;CD97 antigen subunit alpha;CD97 antigen subunit beta	CD97	1352
26.55	26.9891	27.3853	26.4192	22.4707	24.6863	24.5743	22.8889	25.3042	26.1542	25.2873	25.0456				activation of caspase activity;anatomical structure development;anatomical structure morphogenesis;behavior;biological regulation;biosynthetic process;cadmium ion transmembrane transport;cadmium ion transport;cation homeostasis;cation transport;cell development;cell part morphogenesis;cell projection morphogenesis;cell projection organization;cellular biosynthetic process;cellular cation homeosta…	active transmembrane transporter activity;binding;cadmium ion binding;cadmium ion transmembrane transporter activity;cation binding;cation transmembrane transporter activity;cobalt ion binding;cobalt ion transmembrane transporter activity;copper ion binding;copper ion transmembrane transporter activity;divalent inorganic cation transmembrane transporter activity;ferrous iron transmembrane transpo…	apical part of cell;apical plasma membrane;basal part of cell;brush border;cell part;cell projection;cell surface;cytoplasm;cytoplasmic part;cytoplasmic vesicle;early endosome;endosomal part;endosome;endosome membrane;Golgi apparatus part;integral to membrane;integral to plasma membrane;intracellular membrane-bounded organelle;intracellular organelle;intracellular organelle part;intracellular par…	apical part of cell;basal part of cell;brush border;cell part;cell projection;cell surface;cytoplasm;endosome;intracellular membrane-bounded organelle;intracellular organelle;lysosome;macromolecular complex;membrane;nucleus;organelle;plasma membrane;protein complex;vacuole;vesicle	Lysosome;Mineral absorption	4	4	4	12	12	12	62.265	0	24.449	1849400000	13	44	P49281	P49281	Natural resistance-associated macrophage protein 2	SLC11A2	1358
25.5454	25.6399	25.2731	24.6639	22.664	24.0309	22.2332	22.7069	25.1994	24.9177	24.3346	24.278				acetyl-CoA metabolic process;acyl-CoA biosynthetic process;acyl-CoA metabolic process;acylglycerol biosynthetic process;acylglycerol metabolic process;amine metabolic process;biological regulation;biosynthetic process;carboxylic acid biosynthetic process;carboxylic acid metabolic process;cell differentiation;cellular amine metabolic process;cellular amino acid metabolic process;cellular biosynthe…	[acyl-carrier-protein] S-acetyltransferase activity;[acyl-carrier-protein] S-malonyltransferase activity;3-hydroxyacyl-[acyl-carrier-protein] dehydratase activity;3-hydroxyoctanoyl-[acyl-carrier-protein] dehydratase activity;3-hydroxypalmitoyl-[acyl-carrier-protein] dehydratase activity;3-oxoacyl-[acyl-carrier-protein] reductase (NADPH) activity;3-oxoacyl-[acyl-carrier-protein] synthase activity;…	cell part;cytoplasm;cytoplasmic membrane-bounded vesicle;cytoplasmic part;cytoplasmic vesicle;cytosol;extracellular membrane-bounded organelle;extracellular organelle;extracellular region part;extracellular vesicular exosome;glycogen granule;Golgi apparatus;intracellular membrane-bounded organelle;intracellular organelle;intracellular part;melanosome;membrane;membrane-bounded organelle;membrane-b…	cell part;cytoplasm;cytoplasmic membrane-bounded vesicle;cytosol;extracellular organelle;Golgi apparatus;intracellular membrane-bounded organelle;intracellular organelle;membrane;mitochondrion;organelle;plasma membrane;vesicle	Fatty acid biosynthesis;Insulin signaling pathway	18	18	18	13.1	13.1	13.1	273.42	0	43.774	791540000	125	31	P49327	P49327	Fatty acid synthase;[Acyl-carrier-protein] S-acetyltransferase;[Acyl-carrier-protein] S-malonyltransferase;3-oxoacyl-[acyl-carrier-protein] synthase;3-oxoacyl-[acyl-carrier-protein] reductase;3-hydroxyacyl-[acyl-carrier-protein] dehydratase;Enoyl-[acyl-carrier-protein] reductase;Oleoyl-[acyl-carrier-protein] hydrolase	FASN	1360
29.7759	29.9805	29.9998	30.3583	28.192	28.2396	28.5263	28.166	30.0898	30.0054	30.077	29.8863				binding of sperm to zona pellucida;cell recognition;cell-cell recognition;cellular component assembly;cellular component assembly at cellular level;cellular component organization;cellular component organization at cellular level;cellular component organization or biogenesis;cellular component organization or biogenesis at cellular level;cellular macromolecule metabolic process;cellular metabolic…	adenyl nucleotide binding;adenyl ribonucleotide binding;ATP binding;binding;nucleotide binding;protein binding;purine nucleotide binding;purine ribonucleoside triphosphate binding;purine ribonucleotide binding;ribonucleotide binding;unfolded protein binding	cell body;cell part;chaperonin-containing T-complex;cytoplasm;cytoplasmic part;cytoskeletal part;cytoskeleton;cytosol;cytosolic part;extracellular membrane-bounded organelle;extracellular organelle;extracellular region part;extracellular vesicular exosome;intracellular non-membrane-bounded organelle;intracellular organelle;intracellular organelle part;intracellular part;macromolecular complex;mem…	cell body;cell part;cytoplasm;cytoskeleton;cytosol;extracellular organelle;intracellular non-membrane-bounded organelle;intracellular organelle;macromolecular complex;membrane;organelle;plasma membrane;protein complex;vesicle		35	35	35	70.1	70.1	70.1	60.533	0	299.42	23054000000	31	446	P49368	P49368	T-complex protein 1 subunit gamma	CCT3	1364
25.5877	25.3406	25.8927	25.1975	22.5467	22.212	22.8896	23.5287	26.0543	26.4688	26.1922	26.4536				anatomical structure development;anatomical structure formation involved in morphogenesis;anatomical structure morphogenesis;angiogenesis;astrocyte cell migration;biological regulation;branching morphogenesis of a tube;cell differentiation;cell migration;cell motility;cell proliferation;cellular component disassembly;cellular component disassembly at cellular level;cellular component movement;cel…	binding;calcium ion binding;catalytic activity;cation binding;endopeptidase activity;enzyme activator activity;enzyme regulator activity;hydrolase activity;ion binding;metal ion binding;metalloendopeptidase activity;metallopeptidase activity;nucleic acid binding transcription factor activity;peptidase activator activity;peptidase activity;peptidase activity, acting on L-amino acid peptides;peptid…	adherens junction;anchoring junction;cell junction;cell part;cell-substrate adherens junction;cell-substrate junction;cytoplasmic membrane-bounded vesicle;cytoplasmic part;cytoplasmic vesicle;extracellular matrix;extracellular region part;focal adhesion;Golgi apparatus part;Golgi lumen;integral to membrane;integral to plasma membrane;intracellular membrane-bounded organelle;intracellular organell…	cell part;cytoplasmic membrane-bounded vesicle;extracellular matrix;intracellular membrane-bounded organelle;intracellular organelle;membrane;organelle;plasma membrane;vesicle	GnRH signaling pathway	10	10	10	20.4	20.4	20.4	65.893	0	33.199	1345700000	20	51	P50281	P50281	Matrix metalloproteinase-14	MMP14	1400
26.3173	27.0142	27.5923	26.857	22.729	22.4736	23.147	22.2821	27.7879	27.6524	27.344	27.5337				3'-phosphoadenosine 5'-phosphosulfate biosynthetic process;3'-phosphoadenosine 5'-phosphosulfate metabolic process;amine metabolic process;aminoglycan metabolic process;anion transport;biosynthetic process;carbohydrate metabolic process;cellular biosynthetic process;cellular metabolic process;cellular nitrogen compound biosynthetic process;cellular nitrogen compound metabolic process;cellular pro…	active transmembrane transporter activity;anion transmembrane transporter activity;inorganic anion transmembrane transporter activity;ion transmembrane transporter activity;secondary active sulfate transmembrane transporter activity;secondary active transmembrane transporter activity;substrate-specific transmembrane transporter activity;substrate-specific transporter activity;sulfate transmembran…	cell part;extracellular membrane-bounded organelle;extracellular organelle;extracellular region part;extracellular vesicular exosome;integral to membrane;integral to plasma membrane;intrinsic to membrane;intrinsic to plasma membrane;membrane;membrane part;membrane-bounded organelle;membrane-bounded vesicle;organelle;plasma membrane;plasma membrane part;vesicle	cell part;extracellular organelle;membrane;organelle;plasma membrane;vesicle		15	15	15	27.6	27.6	27.6	81.661	0	59.851	3130600000	23	93	P50443	P50443	Sulfate transporter	SLC26A2	1405
28.2779	28.4022	28.1367	28.452	25.1768	26.8179	26.5174	24.6565	27.9166	28.31	27.766	27.6705				anatomical structure morphogenesis;antigen processing and presentation;antigen processing and presentation of exogenous antigen;antigen processing and presentation of exogenous peptide antigen;antigen processing and presentation of exogenous peptide antigen via MHC class II;antigen processing and presentation of peptide antigen;antigen processing and presentation of peptide antigen via MHC class …	binding;catalytic activity;cytoskeletal protein binding;enzyme binding;GTP binding;GTPase activity;guanyl nucleotide binding;guanyl ribonucleotide binding;hydrolase activity;hydrolase activity, acting on acid anhydrides;hydrolase activity, acting on acid anhydrides, in phosphorus-containing anhydrides;microtubule binding;nucleoside-triphosphatase activity;nucleotide binding;protein binding;protei…	adherens junction;anchoring junction;cell junction;cell part;cell-substrate adherens junction;cell-substrate junction;coated pit;cytoplasm;cytoplasmic part;cytoplasmic vesicle membrane;cytoplasmic vesicle part;cytoskeletal part;cytosol;endocytic vesicle membrane;extracellular membrane-bounded organelle;extracellular organelle;extracellular region part;extracellular vesicular exosome;focal adhesio…	cell part;cytoplasm;cytosol;extracellular organelle;Golgi apparatus;intracellular membrane-bounded organelle;intracellular organelle;macromolecular complex;membrane;midbody;organelle;plasma membrane;protein complex;vesicle	Bacterial invasion of epithelial cells;Endocrine and other factor-regulated calcium reabsorption;Endocytosis;Fc gamma R-mediated phagocytosis	34	34	25	52.8	52.8	43.1	98.063	0	204.57	6170700000	48	208	P50570	P50570	Dynamin-2	DNM2	1410
26.9771	26.2844	27.0752	26.9399	27.0137	23.311	22.4481	21.971	28.0721	27.2202	27.1095	27.4327				biological adhesion;biological regulation;cell adhesion;cell-matrix adhesion;cell-substrate adhesion;cellular process;cellular response to stimulus;regulation of biological process;regulation of cellular process;response to stimulus;signal transduction	binding;extracellular matrix binding;laminin binding;laminin receptor activity;molecular transducer activity;protein binding;protein C-terminus binding;receptor activity;signal transducer activity;signaling receptor activity;transmembrane signaling receptor activity	cell part;external side of plasma membrane;extracellular membrane-bounded organelle;extracellular organelle;extracellular region part;extracellular vesicular exosome;integral to membrane;integral to plasma membrane;intrinsic to membrane;intrinsic to plasma membrane;membrane;membrane part;membrane-bounded organelle;membrane-bounded vesicle;organelle;plasma membrane;plasma membrane part;vesicle	cell part;extracellular organelle;membrane;organelle;plasma membrane;vesicle		20	20	20	44.3	44.3	44.3	67.404	0	95.008	3294000000	30	106	P50895	P50895	Basal cell adhesion molecule	BCAM	1415
[truncated: 327 more rows]
