# Supplementary material for: The population context is a driver of the heterogeneous response of epithelial cells to interferons
Source: Mol Syst Biol. 2024 Jan 25;20(3):7. doi: 10.1038/s44320-024-00011-2 (PMC10912784; doi:10.1038/s44320-024-00011-2)
Supplement: Supplementary file 2 — Source Data Fig. 1 [file 44320_2024_11_MOESM2_ESM.zip]

Archive with 16 entries (11 files):
- Figure 1/1A/
- Figure 1/1A/IFNb1 2000 IUxml-1_merge DAPI pMx1-GFP.tif
- Figure 1/1A/IFNb1 2000 IUxml-1_pMx1-GFP.tif
- Figure 1/1A/IFNL1-3 300 ngxml-1_merge DAPI pMx1-GFP.tif
- Figure 1/1A/IFNL1-3 300 ngxml-1_pMx1-GFP.tif
- Figure 1/1A/mock_merge DAPI pMx1-GFP.tif
- Figure 1/1A/mock_pMx1-GFP.tif
- Figure 1/1A/README.txt
- Figure 1/1C/
- Figure 1/1C/Cell count_positive cells_edge and center.xlsx
- Figure 1/1D/
- Figure 1/1D/Cell count_positive cells_edge degree.xlsx
- Figure 1/1E/
- Figure 1/1E/Cell count_positive cells_edge degree_correlation.xlsx
- Figure 1/1F/
- Figure 1/1F/Cell count_positive cells_edge and center.xlsx
