# Supplementary material for: The population context is a driver of the heterogeneous response of epithelial cells to interferons
Source: Mol Syst Biol. 2024 Jan 25;20(3):7. doi: 10.1038/s44320-024-00011-2 (PMC10912784; doi:10.1038/s44320-024-00011-2)
Supplement: Supplementary file 2 — Source Data Fig. 1 [file 44320_2024_11_MOESM2_ESM.zip › Figure 1/1A/README.txt]

T84-prom-Mx1-fp seeded at medium density were mock treated or treated with 2000 IU/mL IFNβ1 or 300 ng/mL IFNλ1-3 for 24 h. Cell nuclei were stained with DAPI and fluorescence microscopy was performed. Representative images of cells (nuclei stained with DAPI are blue) expressing the fluorescent reporter pMx1-GFP (white). 
Provided are the original microscopy images in .tif format showing each condition (mock, 2000 IU/mL IFNβ1 or 300 ng/mL IFNλ1-3 treatment) as merged image (DAPI + fluorescent reporter pMx1-GFP) or showing the fluorescent reporter pMx1-GFP only.
