# Supplementary material for: The population context is a driver of the heterogeneous response of epithelial cells to interferons
Source: Mol Syst Biol. 2024 Jan 25;20(3):7. doi: 10.1038/s44320-024-00011-2 (PMC10912784; doi:10.1038/s44320-024-00011-2)
Supplement: Supplementary file 2 — Source Data Fig. 1 [file 44320_2024_11_MOESM2_ESM.zip › Figure 1/1C/Cell count_positive cells_edge and center.xlsx]

## Sheet: Data description
T84-prom-Mx1-fp seeded at medium density were mock treated or treated with 2000 IU/mL IFNβ1 or 300 ng/mL IFNλ1-3 for 24 h. Cell nuclei were stained with DAPI and fluorescence microscopy was performed. Data shows the quantification of the percentage of positive fluorescent cells at the edge or the center of cell cluster in IFNβ1 and IFNλ1-3 treated conditions as compared to mock-treated cells.

## Sheet: Data_cell count
	Treatment
	2000 IU/mL IFNβ1		300 ng/mL IFNλ1-3
	edge	center	edge	center
Replicate 1	54.5341	38.7087	23.2012	13.0478
Replicate 2	64.1981	47.138	23.7636	12.2521
Replicate 3	60.337	46.7767	19.3058	13.3643
Replicate 4	61.4034	44.7567	24.9119	13.296
Replicate 5	60.1916		19.6211	13.086
