# Supplementary material for: The population context is a driver of the heterogeneous response of epithelial cells to interferons
Source: Mol Syst Biol. 2024 Jan 25;20(3):7. doi: 10.1038/s44320-024-00011-2 (PMC10912784; doi:10.1038/s44320-024-00011-2)
Supplement: Supplementary file 2 — Source Data Fig. 1 [file 44320_2024_11_MOESM2_ESM.zip › Figure 1/1D/Cell count_positive cells_edge degree.xlsx]

## Sheet: Data description
T84-prom-Mx1-fp seeded at medium density were mock treated or treated with 2000 IU/mL IFNβ1 or 300 ng/mL IFNλ1-3 for 24 h. Cell nuclei were stained with DAPI and fluorescence microscopy was performed. Data shows the quantification of the percentage of positive fluorescent cells at the corresponding edge degree (0-7) of a cell cluster in IFNβ1 and IFNλ1-3 treated conditions as compared to mock-tre…

## Sheet: Data_cell count
	Treatment
	2000 IU/mL IFNβ1								300 ng/mL IFNλ1-3
Edge degree	0	1	2	3	4	5	6	7	0	1	2	3	4	5	6	7
Replicate 1	61.9444	53.278	43.4213	39.2722	42.3481	23.9221	22.2661	7.5	30.2778	19.6964	19.9235	18.3323	1.92582	3.33333	10	11.1111
Replicate 2	78.75	55.0548	44.6646	52.5504	43.9526	35.0877	16.8182	14.2857	32.9986	19.3058	13.0386	11.2521
Replicate 3	63.6093	63.4061	59.8807	66.356	59.4403	37.2268	36.3636	29.4118	22.1299	16.9587	14.6997	12.2668	6.70146	8.40526	9.01857	3.33333
Replicate 4	73.588	65.2319	69.1362	52.6345	37.6439	20.471			20.0015	16.8092	12.4024	11.2755	4.94658	1.16959	2.08333	8.41772
Replicate 5	64.3539	59.8925	53.886	46.7195	38.1057				23.2093	23.6497	17.1138	14.5018	13.2357
Replicate 6	59.6342	52.1446	47.3647	37.5153	26.9369	29.388	34.9727	20.0706	23.4968	22.5596	19.9056	11.5996	11.5379	9.19688	12.5828	11.5385
Replicate 7	64.8536	65.6099	65.3541	62.8399	44.6672	40.0728	47.1154	11.1111
Replicate 8	71.6088	70.6189	71.2821	68.0659	64.9989	43.7879		16.6667
