# Supplementary material for: The population context is a driver of the heterogeneous response of epithelial cells to interferons
Source: Mol Syst Biol. 2024 Jan 25;20(3):7. doi: 10.1038/s44320-024-00011-2 (PMC10912784; doi:10.1038/s44320-024-00011-2)
Supplement: Supplementary file 2 — Source Data Fig. 1 [file 44320_2024_11_MOESM2_ESM.zip › Figure 1/1E/Cell count_positive cells_edge degree_correlation.xlsx]

## Sheet: Data description
T84-prom-Mx1-fp seeded at medium density were mock treated or treated with 2000 IU/mL IFNβ1 or 300 ng/mL IFNλ1-3 for 24 h. Cell nuclei were stained with DAPI and fluorescence microscopy was performed. Data shows the quantification of the percentage of positive fluorescent cells at the corresponding edge degree (0-7) of a cell cluster in IFNβ1 and IFNλ1-3 treated conditions as compared to mock-tre…

## Sheet: Data_cell count
	2000 IU/mL IFNβ1		300 ng/mL IFNλ1-3
	edge degree	positive cells (%)	edge degree	positive cells (%)
	0	61.9444	0	30.2778
	0	78.75	0	32.9986
	0	63.6093	0	22.1299
	0	73.588	0	20.0015
	0	64.3539	0	23.2093
	0	59.6342	0	23.4968
	0	64.8536	1	19.6964
	0	71.6088	1	19.3058
	1	53.278	1	16.9587
	1	55.0548	1	16.8092
	1	63.4061	1	23.6497
	1	65.2319	1	22.5596
	1	59.8925	2	19.9235
	1	52.1446	2	13.0386
	1	65.6099	2	14.6997
	1	70.6189	2	12.4024
	2	43.4213	2	17.1138
	2	44.6646	2	19.9056
	2	59.8807	3	18.3323
	2	69.1362	3	11.2521
	2	53.886	3	12.2668
	2	47.3647	3	11.2755
	2	65.3541	3	14.5018
	2	71.2821	3	11.5996
	3	39.2722	4	1.92582
	3	52.5504	4	6.70146
	3	66.356	4	4.94658
	3	52.6345	4	13.2357
	3	46.7195	4	11.5379
	3	37.5153	5	3.33333
	3	62.8399	5	8.40526
	3	68.0659	5	1.16959
	4	42.3481	5	9.19688
	4	43.9526	6	10
	4	59.4403	6	9.01857
	4	37.6439	6	2.08333
	4	38.1057	6	12.5828
	4	26.9369	7	11.1111
	4	44.6672	7	3.33333
	4	64.9989	7	8.41772
	5	23.9221	7	11.5385
	5	35.0877
	5	20.471
	5	37.2268
	5	29.388
	5	40.0728
	5	43.7879
	6	16.8182
	6	36.3636
	6	22.2661
	6	34.9727
	6	47.1154
	7	14.2857
	7	29.4118
	7	7.5
	7	20.0706
	7	11.1111
	7	16.6667
