# Supplementary material for: The population context is a driver of the heterogeneous response of epithelial cells to interferons
Source: Mol Syst Biol. 2024 Jan 25;20(3):7. doi: 10.1038/s44320-024-00011-2 (PMC10912784; doi:10.1038/s44320-024-00011-2)
Supplement: Supplementary file 2 — Source Data Fig. 1 [file 44320_2024_11_MOESM2_ESM.zip › Figure 1/1F/Cell count_positive cells_edge and center.xlsx]

## Sheet: Data description
T84-prom-Mx1-fp seeded at medium density were mock treated or treated with 2000 IU/mL IFNβ1 or 300 ng/mL IFNλ1-3 for 6, 12, 24, 48, 72, and 96 h. Data shows the quantification of the percentage of positive fluorescent cells as compared to mock-treated cells for single, edge and center cells for each time-point. Rep is short for replicate.

## Sheet: Data_cell count
	2000 IU/mL IFNβ1 treatment
	edge cells					center center					single cells
time (h)	Rep1	Rep2	Rep3	Rep4	Rep5	Rep1	Rep2	Rep3	Rep4	Rep5	Rep1	Rep2	Rep3	Rep4	Rep5
6	5.15121	5.73225	4.64142			2.04363	1.04665	1.03748			8.33778	6.99794	10.6436
12	27.2575	19.5539	17.2898			17.3161	13.2316	14.8773			19.7581	25.6888	24.1929
24	72.9666	68.094	70.7491			48.2883	57.3594	44.716			80.7037	74.1862	68.5202
48	70.6637	63.5877	65.7716	60.419	66.9692	49.1426	53.3065	44.1319	42.4685	50.1643	77.9204	82.6341	77.5144	71.2899	83.483
72	62.3448	60.8761	57.2702			39.7938	45.344	32.2368			77.1111	65.3789	76.3219
96	20.2874	25.2265	18.8662			8.31654	7.3365	8.54519			28.7208	33.9957	41.9917
	300ng/mL IFNλ1-3 treatment
	edge cells			center center					single cells
time (h)	Rep1	Rep2	Rep3	Rep1	Rep2	Rep3	Rep4	Rep5	Rep1	Rep2	Rep3
6	2.22511	3.63397	3.36873	0.972021	1.0101	1.91552			3.55121	2.13827	3.3552
12	4.56944	7.74339	6.78977	1.94621	3.35257	4.7771			10.5255	9.64264	14.0632
24	23.5676	20.776	25.4069	11.6718	11.7935	10.6486	12.0339	12.644	41.8609	42.8843	37.2279
48	12.7835	16.6716	20.9916	5.14996	7.3294	10.4478			45.4057	29.6512	34.8427
72	16.9765	19.2193	12.5957	7.84941	8.63444	4.82261			33.203	30.196	37.338
96	3.46741	6.46425	8.66309	1.47268	5.32242	3.93309			16.3929	15.5148	10.7871
