# Supplementary material for: The population context is a driver of the heterogeneous response of epithelial cells to interferons
Source: Mol Syst Biol. 2024 Jan 25;20(3):7. doi: 10.1038/s44320-024-00011-2 (PMC10912784; doi:10.1038/s44320-024-00011-2)
Supplement: Supplementary file 3 — Source Data Fig. 2 [file 44320_2024_11_MOESM3_ESM.zip]

Archive with 15 entries (12 files):
- Figure 2/2B/
- Figure 2/2B/IFNb1 treatment_0h_pMx1-GFP channel.tif
- Figure 2/2B/IFNb1 treatment_12h_pMx1-GFP channel.tif
- Figure 2/2B/IFNb1 treatment_24h_pMx1-GFP channel.tif
- Figure 2/2B/IFNL1-3 treatment_0h_pMx1-GFP channel.tif
- Figure 2/2B/IFNL1-3 treatment_12h_pMx1-GFP channel.tif
- Figure 2/2B/IFNL1-3 treatment_24h_pMx1-GFP channel.tif
- Figure 2/2B/mock treatment_0h_pMx1-GFP channel.tif
- Figure 2/2B/mock treatment_12h_pMx1-GFP channel.tif
- Figure 2/2B/mock treatment_24h_pMx1-GFP channel.tif
- Figure 2/2B/README.txt
- Figure 2/2C/
- Figure 2/2C/Image quantification.xlsx
- Figure 2/2D/
- Figure 2/2D/Image quantification.xlsx
