# Supplementary material for: The population context is a driver of the heterogeneous response of epithelial cells to interferons
Source: Mol Syst Biol. 2024 Jan 25;20(3):7. doi: 10.1038/s44320-024-00011-2 (PMC10912784; doi:10.1038/s44320-024-00011-2)
Supplement: Supplementary file 3 — Source Data Fig. 2 [file 44320_2024_11_MOESM3_ESM.zip › Figure 2/2B/README.txt]

T84-prom-Mx1-fp cells seeded on circular micropatterns (200 µm diameter) were mock treated or treated with 2000 IU/mL IFNβ1 or 300 ng/mL IFNλ1-3. Fluorescent imaging was performed. Provided are the original microscopy images in .tif format showing the expression of the fluorescent reporter pMx1-GFP (white) for 0 h, 12 h and 24 h.
