# Supplementary material for: The population context is a driver of the heterogeneous response of epithelial cells to interferons
Source: Mol Syst Biol. 2024 Jan 25;20(3):7. doi: 10.1038/s44320-024-00011-2 (PMC10912784; doi:10.1038/s44320-024-00011-2)
Supplement: Supplementary file 3 — Source Data Fig. 2 [file 44320_2024_11_MOESM3_ESM.zip › Figure 2/2C/Image quantification.xlsx]

## Sheet: Data description
T84-prom-Mx1-fp cells seeded on circular micropatterns (200 µm diameter) were mock treated or treated with 2000 IU/mL IFNβ1 or 300 ng/mL IFNλ1-3. The radial distribution of immune response was determined for the 24 h post-treatment. To this end, each population was segmented in rings (14 µm radius) and the mean fluorescence intensity (MFI) was measured within these rings. The MFI was normalized t…

## Sheet: Normalized fluorescence
	Distance from the edge							Cell population number
	0-14	15-28	29-42	43-56	57-70	71-84	85-100
2000 IU/mL IFNβ1 treatment	2.16149	2.24396	1.80996	1.41409	1.17508	1.04828	1.0712	1
	2.29456	2.33505	1.92379	1.52128	1.25037	1.09973	1.11123	2
	2.68803	2.03184	1.6146	1.33738	1.22192	1.11152	1.02312	3
	2.8799	2.12181	1.71686	1.43907	1.29891	1.17954	1.09458	4
	2.2628	2.11623	1.40142	1.26418	1.14228	1.06633	1.01176	5
	2.34061	2.42095	1.43322	1.27196	1.1598	1.07676	1.01243	6
300 ng/mL IFNλ1-3 treatment	1.45861	1.46724	1.22406	1.24443	1.31778	1.24333	1.23514	1
	1.31168	1.34152	1.44436	1.42528	1.36317	1.33976	1.32794	2
	1.33746	1.40191	1.29571	1.18929	1.17116	1.23548	1.18518	3
	1.4147	1.493	1.37718	1.29312	1.34752	1.41112	1.31994	4
	1.39326	1.4773	1.34438	1.17762	1.41614	1.32567	1.35648	5
	1.3076	1.31957	1.28551	1.25598	1.26963	1.31471	1.30431	6
	1.44005	1.58891	1.35382	1.23187	1.1887	1.12811	1.06309	7
	1.33278	1.41392	1.37062	1.2802	1.31236	1.31039	1.16786	8
