# Supplementary material for: The population context is a driver of the heterogeneous response of epithelial cells to interferons
Source: Mol Syst Biol. 2024 Jan 25;20(3):7. doi: 10.1038/s44320-024-00011-2 (PMC10912784; doi:10.1038/s44320-024-00011-2)
Supplement: Supplementary file 3 — Source Data Fig. 2 [file 44320_2024_11_MOESM3_ESM.zip › Figure 2/2D/Image quantification.xlsx]

## Sheet: Data description
T84-prom-Mx1-fp cells seeded on circular micropatterns (200 µm diameter) were mock treated or treated with 2000 IU/mL IFNβ1 or 300 ng/mL IFNλ1-3. The reporter expression for each single population was quantified by measuring the MFI at the edge and the center of a population at 12 h, 24 h, 48 h, 72 h, and 96 h post-treatment, and normalizing it to the mock-treatment of the respective time-point. …

## Sheet: Normalized fluorescence
		2000 IU/mL IFNβ1 treatment										300 ng/mL IFNλ1-3 treatment
	Cell population number	12 h		24 h		48 h		72 h		96 h		12 h		24 h		48 h		72 h		96 h
		edge	center	edge	center	edge	center	edge	center	edge	center	edge	center	edge	center	edge	center	edge	center	edge	center
	1	1.51624	1.22552	2.36453	1.28159	1.83065	1.42771	1.85935	1.63911	1.66793	1.16439	1.24063	1.1478	1.81033	1.50155	1.37778	1.00607	1.51057	1.16691	1.07948	1.05349
	2	1.55788	1.08585	2.03193	1.32724	1.70936	1.43487	2.36227	1.83737	1.417	1.25923	1.2122	1.15382	1.51239	1.38919	1.40209	1.25881	1.2759	1.26997	1.275	1.28401
	3	1.38908	1.08	2.6635	1.54733	2.2444	1.72943	1.72875	1.48432	1.54266	1.3397	1.17856	1.12795	1.6073	1.42456	1.34708	1.13441	1.30558	1.1151	1.32735	1.13994
	4	1.66385	1.27915	2.11908	1.2056	2.17865	1.69183	1.42351	1.07759	2.07502	1.29426	1.18598	1.15635	1.50092	1.37006	1.35729	1.20775	1.47907	1.34452	1.08414	1.11908
	5	1.43008	1.08534	2.12755	1.15097	1.90299	1.557	1.95592	1.47052	1.77883	1.18314	1.25029	1.12339	1.65494	1.51844	1.44609	1.0211	1.52134	1.26798	1.19974	1.19806
	6	1.39641	1.01649	2.30863	1.21739	2.30813	1.65227	1.83343	1.65314	1.12054	1.03399	1.18978	1.12085	1.51727	1.4128	1.30949	1.23336	1.34262	1.26059	1.13387	1.30928
	7	1.40787	1.06822	2.49265	1.138	1.64338	1.2804	1.86976	1.4958	1.34178	1.09672	1.2029	1.16941	1.62213	1.38372	1.38294	1.13749	1.64857	1.24363	1.19575	1.25529
	8	1.56909	1.03515	2.30114	1.11864	2.25564	1.58482	2.28736	1.87878	1.81376	1.38394	1.31801	1.19225	1.5067	1.41704	1.2704	1.11034	1.38153	1.26637	1.13977	1.11058
	9	1.46167	1.02545			2.15578	1.75892	1.47056	1.10642	2.42302	1.49626	1.31405	1.25932	1.50925	1.39389	1.50579	1.36437	1.36099	1.37595	1.3234	1.26482
	10	1.25251	1.13514			1.43589	1.22673			1.014	1.05673	1.23273	1.18533	1.57669	1.32508	1.55941	1.3601	1.47033	1.36491	1.30521	1.24435
	11					1.58996	1.02661			1.55742	1.28352	1.20583	1.14116	1.6806	1.36153	1.69033	1.22841	1.36745	1.00189	1.31525	1.28209
	12					1.94852	1.11924					1.26516	1.15363	1.54706	1.40354	2.73065	2.32771	1.45652	1.23417	1.15924	1.17701
	13					1.40879	0.863068					1.18995	1.11225	1.42891	1.29048			1.30424	1.17109	1.20965	1.06066
	14											1.17449	1.14027	1.78847	1.52934
	15											1.21705	1.15266	1.54037	1.35559
	16											1.21906	1.16551	1.68747	1.50146
	17											1.17245	1.14386	1.6436	1.48059
	18											1.17748	1.13638	1.60332	1.40287
	19											1.20026	1.14674	1.56244	1.48052
	20											1.20639	1.15861	1.54651	1.35485
	21											1.2201	1.17356	1.53231	1.43458
	22											1.21751	1.19754	1.50486	1.41424
	23											1.17893	1.10891	1.57352	1.41977
	24											1.18632	1.09212	1.62109	1.51962
	25											1.19738	1.13152	1.51416	1.37992
	26											1.21885	1.11912	1.51317	1.29523
	27													1.67165	1.41808
	28													1.82491	1.5267
	29													1.55395	1.42031
	30													1.71682	1.54696
	31													1.63189	1.44937
	32													1.52959	1.43426
	33													1.69891	1.49137
	34													1.53336	1.33227
	35													1.56011	1.40226
	36													1.72713	1.47623
	37													1.60094	1.3374
	38													1.52608	1.40007
	39													1.59601	1.39969
	40													1.61603	1.46062
	41													1.52339	1.38453
	42													1.50691	1.366
	43													1.59481	1.42083
	44													1.54797	1.4063
	45													1.60834	1.3993
	46													1.50793	1.34906
	47													1.5164	1.38134
	48													1.45314	1.37986
	49													1.5137	1.39728
	50													1.50309	1.30636
	51													1.54002	1.37115
	52													1.7595	1.47277
	53													1.40521	1.29743
	54													1.55967	1.39909
