# Supplementary material for: The population context is a driver of the heterogeneous response of epithelial cells to interferons
Source: Mol Syst Biol. 2024 Jan 25;20(3):7. doi: 10.1038/s44320-024-00011-2 (PMC10912784; doi:10.1038/s44320-024-00011-2)
Supplement: Supplementary file 4 — Source Data Fig. 3 [file 44320_2024_11_MOESM4_ESM.zip]

Archive with 9 entries (6 files):
- Figure 3/3B/
- Figure 3/3B/RT-qPCR_rel expression and fold change.xlsx
- Figure 3/3C/
- Figure 3/3C/a-tubulin.png
- Figure 3/3C/IFNb1 treatment_pSTAT1.png
- Figure 3/3C/IFNL1-3 treatment_pSTAT1.png
- Figure 3/3C/README.txt
- Figure 3/3D/
- Figure 3/3D/WesternBlot quantification.xlsx
