# Supplementary material for: The population context is a driver of the heterogeneous response of epithelial cells to interferons
Source: Mol Syst Biol. 2024 Jan 25;20(3):7. doi: 10.1038/s44320-024-00011-2 (PMC10912784; doi:10.1038/s44320-024-00011-2)
Supplement: Supplementary file 4 — Source Data Fig. 3 [file 44320_2024_11_MOESM4_ESM.zip › Figure 3/3B/RT-qPCR_rel expression and fold change.xlsx]

## Sheet: Data description
T84 cells seeded at high and low density were mock treated, or treated with 2000 IU/mL IFNβ1 or 300 ng/mL IFNλ1-3. At 0, 6, 12, 24, 48, 36, and 72 h post IFN treatment, RNA was harvested to evaluate the transcription of the representative ISGs IFIT1 and Mx1 using RT-q-PCR. ISG relative expression was normalized to the mock-treated cells of the respective time-point (fold change). Data shows q-RT-…

## Sheet: Rel. exp. and fold change
0 h treatment							6 h treatment							12 h treatment														36 h treatment							48 h treatment							72 h treatment
		rel exp		fold change					rel exp		fold change					rel exp		fold change					rel exp		fold change					rel exp		fold change					rel exp		fold change					rel exp		fold change
Replicate	Sample			IFIT1	Mx1		Replicate	Sample	IFIT1	Mx1	IFIT1	Mx1		Replicate	Sample	IFIT1	Mx1	IFIT1	Mx1		Replicate		IFIT1	Mx1	IFIT1	Mx1		Replicate	Sample	IFIT1	Mx1	IFIT1	Mx1		Replicate	Sample	IFIT1	Mx1	IFIT1	Mx1		Replicate	Sample	IFIT1	Mx1	IFIT1	Mx1
Rep1	high density_0h_mock	9.71356	1.39474				Rep1	high density_6h_mock	17.6305	8.05564				Rep1	high density_12h_mock	17.7531	9.44794				Rep1	high density_24h_mock	29.8571	14.5203				Rep1	high density_36h_mock	90.5097	6.27667	1.08652	0.879005		Rep1	high density_48h_mock	72.0037	8.39773	1.16915			Rep1	high density_72h_mock	35.5062	2.39496	1.34103	0.872236
Rep2	high density_0h_mock	5.9794	3.16017				Rep2	high density_6h_mock	16.6795	9.12611				Rep2	high density_12h_mock	27.0958	12.8171				Rep2	high density_24h_mock	23.5883	13.2691				Rep2	high density_36h_mock	121.095	5.54044	1.45369	0.775901		Rep2	high density_48h_mock	64.4452	8	1.04642			Rep2	high density_72h_mock	28.443	2.32947	1.07426	0.848385
Rep3	high density_0h_mock	10.8528	3.45815				Rep3	high density_6h_mock	17.5087	10.2674				Rep3	high density_12h_mock	23.2636	11.0809				Rep3	high density_24h_mock	34.0598	20.393				Rep3	high density_36h_mock	63.1189	8.11168	0.757709	1.13599		Rep3	high density_48h_mock	54.9482	7.21	0.892214			Rep3	high density_72h_mock	21.7057	2.8481	0.819801	1.03727
Rep1	high density_0h_IFNb1 2000IU/mL	6.82108	1.72907	0.770866	0.647346		Rep4	high density_6h_mock	6.9644	0.646176				Rep4	high density_12h_mock	13.2691	2.58471				Rep4	high density_24h_mock	9.64646	2.18859				Rep4	high density_36h_mock	58.4852	8.63383	0.702084	1.20911		Rep4	high density_48h_mock	54.9482	7.56846	0.892214			Rep4	high density_72h_mock	20.2521	3.41054	0.764902	1.24211
Rep2	high density_0h_IFNb1 2000IU/mL	6.49802	1.85318	0.734356	0.693809		Rep5	high density_6h_mock	21.5557	6.72717				Rep5	high density_12h_mock	10.1965	0.852635				Rep5	high density_24h_mock	9.84916	4.25748				Rep1	high density_36h_IFNb1 2000IU/mL	97.0059	13.1775	1.1645	1.84541		Rep1	high density_48h_IFNb1 2000IU/mL	88.647	7.3615	1.43939	0.944503		Rep1	high density_72h_IFNb1 2000IU/mL	58.0812	2.77022	2.19367	1.00891
Rep3	high density_0h_IFNb1 2000IU/mL	7.21	2.80889	0.814819	1.05162		Rep6	high density_6h_mock	20.1122	3.70635				Rep6	high density_12h_mock	27.8576	10.2674				Rep6	high density_24h_mock	10.5561	4.95883				Rep2	high density_36h_IFNb1 2000IU/mL	128.89	9.51366	1.54726	1.33232		Rep2	high density_48h_IFNb1 2000IU/mL	83.2859	7.3615	1.35234	0.944503		Rep2	high density_72h_IFNb1 2000IU/mL	64.4452	3.94493	2.43403	1.43673
Rep1	high density_0h_IFNbL1-3 300ng/mL	6.6807	2.28153	0.755001	0.854179		Rep1	high density_6h_IFNb1 2000IU/mL	44.6318	15.2422	2.58392	1.66587		Rep1	high density_12h_IFNb1 2000IU/mL	48.5029	15.7797	2.1363	1.41964		Rep7	high density_24h_mock	94.3532	12.042	1.08643	0.937698		Rep3	high density_36h_IFNb1 2000IU/mL	119.428	10.1965	1.43367	1.42795		Rep3	high density_48h_IFNb1 2000IU/mL	81.5719	9.44794	1.32451	1.2122		Rep3	high density_72h_IFNb1 2000IU/mL	66.257	3.68075	2.50246	1.34052
Rep2	high density_0h_IFNbL1-3 300ng/mL	5.73582	3.20428	0.648218	1.19965		Rep2	high density_6h_IFNb1 2000IU/mL	48.8403	17.0299	2.82757	1.86125		Rep2	high density_12h_IFNb1 2000IU/mL	61.3929	15.6707	2.70404	1.40983		Rep8	high density_24h_mock	79.3413	13.6422	0.913573	1.0623		Rep4	high density_36h_IFNb1 2000IU/mL	112.986	10.8528	1.35634	1.51987		Rep4	high density_48h_IFNb1 2000IU/mL	96.3358	8.87656	1.56424	1.13889		Rep4	high density_72h_IFNb1 2000IU/mL	71.5064	3.89062	2.70072	1.41695
Rep3	high density_0h_IFNbL1-3 300ng/mL	7.26015	3.34035	0.820486	1.25059		Rep3	high density_6h_IFNb1 2000IU/mL	42.5179	15.6707	2.46154	1.7127		Rep3	high density_12h_IFNb1 2000IU/mL	58.0812	16.5642	2.55817	1.49022		Rep1	high density_24h_IFNb1 2000IU/mL	4.37717	1.23971	0.192792	0.0771884		Rep1	high density_36h_IFNbL1-3 300ng/mL	74.5429	11.3137	0.894849	1.58441		Rep1	high density_48h_IFNbL1-3 300ng/mL	57.2816	8.51496	0.930103	1.0925		Rep1	high density_72h_IFNbL1-3 300ng/mL	48.8403	3.73213	1.84465	1.35923
							Rep4	high density_6h_IFNb1 2000IU/mL	76.6386		11.0043			Rep4	high density_12h_IFNb1 2000IU/mL	80.4489		6.06287			Rep2	high density_24h_IFNb1 2000IU/mL	2.17347	0.0328036	0.0745145	0.00204247		Rep2	high density_36h_IFNbL1-3 300ng/mL	116.97	8.9383	1.40417	1.25175		Rep2	high density_48h_IFNbL1-3 300ng/mL	75.5835	6.86852	1.22728	0.881252		Rep2	high density_72h_IFNbL1-3 300ng/mL	53.0765	3.43426	2.00464	1.25075
Rep1	low density_0h_mock	3.29436	0.0354026				Rep5	high density_6h_IFNb1 2000IU/mL	75.5835		10.8528			Rep5	high density_12h_IFNb1 2000IU/mL	56.8859		4.28709			Rep3	high density_24h_IFNb1 2000IU/mL	1.8025	0.00988872	0.0617964	0.000615706		Rep3	high density_36h_IFNbL1-3 300ng/mL	104.691	10.5561	1.25677	1.47831		Rep3	high density_48h_IFNbL1-3 300ng/mL	77.7085	7.01285	1.26178	0.899769		Rep3	high density_72h_IFNbL1-3 300ng/mL	33.1285	4.34694	1.25123	1.58314
Rep2	low density_0h_mock	2.77022	0.0415214				Rep6	high density_6h_IFNb1 2000IU/mL	124.5		17.8766			Rep6	high density_12h_IFNb1 2000IU/mL	79.3413		5.9794			Rep4	high density_24h_IFNb1 2000IU/mL	34.2968		3.55537			Rep4	high density_36h_IFNbL1-3 300ng/mL	64.8934	8.11168	0.779011	1.13599		Rep4	high density_48h_IFNbL1-3 300ng/mL	59.7141	6.9163	0.9696	0.887382		Rep4	high density_72h_IFNbL1-3 300ng/mL	53.0765	3.53081	2.00464	1.28591
Rep3	low density_0h_mock	3.07375	0.0902456				Rep1	high density_6h_IFNbL1-3 300ng/mL	22.1618	14.0257	1.28304	1.53291		Rep1	high density_12h_IFNbL1-3 300ng/mL	37.5307	17.0299	1.65303	1.53211		Rep5	high density_24h_IFNb1 2000IU/mL	23.5883		2.44528
Rep1	low density_0h_IFNb1 2000IU/mL	2.25012	0.386891	0.738685	6.94309		Rep2	high density_6h_IFNbL1-3 300ng/mL	28.6408	5.46416	1.65814	0.597194		Rep2	high density_12h_IFNbL1-3 300ng/mL	41.6429	16.9123	1.83415	1.52153		Rep6	high density_24h_IFNb1 2000IU/mL	6.6807		0.692555			Rep1	low density_36h_mock	2.8481	0.139661	0.942563	0.70069		Rep1	low density_48h_mock	4.89056	7.94474	0.963262	26.4825		Rep1	low density_72h_mock	5.89708	0.406126	0.835179	1.00653
Rep2	low density_0h_IFNb1 2000IU/mL	2.09943	0.174343	0.689218	3.12873		Rep3	high density_6h_IFNbL1-3 300ng/mL	35.261	15.0324	2.04141	1.64293		Rep3	high density_12h_IFNbL1-3 300ng/mL	39.6706	17.5087	1.74728	1.57519		Rep7	high density_24h_IFNb1 2000IU/mL	95.6704	18.0009	1.10159	1.40172		Rep2	low density_36h_mock	3.13834	0.228458	1.03861	1.14619		Rep2	low density_48h_mock	3.53081	4.69134	0.695441	15.6378		Rep2	low density_72h_mock	5.65685	0.392292	0.801158	0.972241
Rep3	low density_0h_IFNb1 2000IU/mL	3.11666	0.135842	1.02316	2.4378																Rep8	high density_24h_IFNb1 2000IU/mL	113.772	18.0009	1.31002	1.40172		Rep3	low density_36h_mock	3.38698	0.19751	1.1209	0.990926		Rep3	low density_48h_mock	6.49802	0.426317	1.27987	1.42106		Rep3	low density_72h_mock	8.05564	0.371131	1.14089	0.919796
Rep1	low density_0h_IFNbL1-3 300ng/mL	2.71321	0.0660636	0.890712	1.18557		Rep1	low density_6h_mock	2.47942	0.0871715				Rep1	low density_12h_mock	1.45397	0.194791				Rep1	high density_24h_IFNbL1-3 300ng/mL	56.8859	22.1618	2.50553	1.37987		Rep4	low density_36h_mock	2.71321	0.231647	0.897921	1.16219		Rep4	low density_48h_mock	5.38893	0.320856	1.06142	1.06952		Rep4	low density_72h_mock	8.63383	0.444421	1.22277	1.10144
Rep2	low density_0h_IFNbL1-3 300ng/mL	2.44528	0.0379436	0.802755	0.68093		Rep2	low density_6h_mock	1.65864	0.130308				Rep2	low density_12h_mock	1.13288	0.323088				Rep2	high density_24h_IFNbL1-3 300ng/mL	53.0765	23.2636	1.81966	1.44847		Rep1	low density_36h_IFNb1 2000IU/mL	230.72	9.98664	76.3555	50.1038		Rep1	low density_48h_IFNb1 2000IU/mL	272.479	9.64646	53.6684	32.1549		Rep1	low density_72h_IFNb1 2000IU/mL	259.574	6.19026	36.7624	15.3417
Rep3	low density_0h_IFNbL1-3 300ng/mL	1.97247	0.168404	0.647536	3.02216		Rep3	low density_6h_mock	1.82766	0.109576				Rep3	low density_12h_mock	1.12506	0.214641				Rep3	high density_24h_IFNbL1-3 300ng/mL	63.5579	31.125	2.179	1.93795		Rep2	low density_36h_IFNb1 2000IU/mL	207.937	9.51366	68.8154	47.7308		Rep2	low density_48h_IFNb1 2000IU/mL	259.574	11.7127	51.1265	39.0423		Rep2	low density_72h_IFNb1 2000IU/mL	288.015	5.65685	40.7904	14.0197
							Rep4	low density_6h_mock	2.90795	0.0693481				Rep4	low density_12h_mock	1.89212	0.193446				Rep4	high density_24h_IFNbL1-3 300ng/mL	52.3457		5.42642			Rep3	low density_36h_IFNb1 2000IU/mL	200.854	11.3137	66.4713	56.7618		Rep3	low density_48h_IFNb1 2000IU/mL	286.026	9.44794	56.3366	31.4931		Rep3	low density_72h_IFNb1 2000IU/mL	310.834	7.56846	44.0222	18.7574
							Rep5	low density_6h_mock	3.43426	0.0973956				Rep5	low density_12h_mock	1.55833	0.204476				Rep5	high density_24h_IFNbL1-3 300ng/mL	20.6776		2.14355			Rep4	low density_36h_IFNb1 2000IU/mL	221.322	10.1261	73.2451	50.8032		Rep4	low density_48h_IFNb1 2000IU/mL	254.232	9.18959	50.0744	30.632		Rep4	low density_72h_IFNb1 2000IU/mL	252.476	6.36429	35.7571	15.773
							Rep6	low density_6h_mock	1.90528	0.192109				Rep6	low density_12h_mock	2.39496	0.0412346				Rep6	high density_24h_IFNbL1-3 300ng/mL	43.1115		4.46915			Rep1	low density_36h_IFNbL1-3 300ng/mL	91.1392	8.69388	30.162	43.6179		Rep1	low density_48h_IFNbL1-3 300ng/mL	91.7731	4.72397	18.076	15.7466		Rep1	low density_72h_IFNbL1-3 300ng/mL	59.3016	4.05584	8.39865	10.0518
							Rep1	low density_6h_IFNb1 2000IU/mL	120.259	16.3362	60.475	149.848		Rep1	low density_12h_IFNb1 2000IU/mL	125.366	16.5642	101.322	67.838		Rep7	high density_24h_IFNbL1-3 300ng/mL	101.829	13.6422	1.1725	1.0623		Rep2	low density_36h_IFNbL1-3 300ng/mL	15.6707	2.21914	5.18614	11.1336		Rep2	low density_48h_IFNbL1-3 300ng/mL	157.586	10.1965	31.0388	33.9883		Rep2	low density_72h_IFNbL1-3 300ng/mL	58.892	4.46915	8.34064	11.0762
							Rep2	low density_6h_IFNb1 2000IU/mL	116.162	4.46915	58.415	64.4452		Rep2	low density_12h_IFNb1 2000IU/mL	167.73	12.2101	135.561	50.0057		Rep8	high density_24h_IFNbL1-3 300ng/mL	172.446	5.02805	1.98562	0.39153		Rep3	low density_36h_IFNbL1-3 300ng/mL	3.5801	1.6245	1.18481	8.15027		Rep3	low density_48h_IFNbL1-3 300ng/mL	101.829	7.51618	20.0565	25.0539		Rep3	low density_72h_IFNbL1-3 300ng/mL	72.5046	4.50023	10.2685	11.1532
							Rep3	low density_6h_IFNb1 2000IU/mL		7.6211		109.896		Rep3	low density_12h_IFNb1 2000IU/mL	195.361	14.3204	157.893	58.6484																Rep4	low density_48h_IFNbL1-3 300ng/mL	130.69	6.58873	25.7411	21.9624		Rep4	low density_72h_IFNbL1-3 300ng/mL	73.0089	4.75683	10.34	11.7891
							Rep1	low density_6h_IFNbL1-3 300ng/mL	20.8215	2.82843	10.4706	25.9445		Rep4	low density_12h_IFNb1 2000IU/mL		10.3388		53.4456		Rep1	low density_24h_mock	1.09429	0.223756
							Rep2	low density_6h_IFNbL1-3 300ng/mL	24.0839	1.44393	12.1112	20.8215		Rep1	low density_12h_IFNbL1-3 300ng/mL	53.4456	3.38698	43.1952	13.8712		Rep2	low density_24h_mock	0.97942	0.303549
							Rep3	low density_6h_IFNbL1-3 300ng/mL	28.0514	0.655197	14.1063	9.44794		Rep2	low density_12h_IFNbL1-3 300ng/mL	67.1819	4	54.2969	16.3818		Rep3	low density_24h_mock	1.04247	0.408951
														Rep3	low density_12h_IFNbL1-3 300ng/mL	106.153	2.42839	85.7936	12.5533		Rep4	low density_24h_mock	2.42839	0.144586
																					Rep5	low density_24h_mock	1.87905	0.0836205
																					Rep6	low density_24h_mock	2.2974	0.019915
																					Rep7	low density_24h_mock	4.72397	0.15283	1.07954	1.04848
																					Rep8	low density_24h_mock	4.02782	0.138696	0.920456	0.951518
																					Rep1	low density_24h_IFNb1 2000IU/mL	59.7141	14.8254	57.4878	47.5043
																					Rep2	low density_24h_IFNb1 2000IU/mL	98.36	10.4107	94.6929	33.3586
																					Rep3	low density_24h_IFNb1 2000IU/mL	233.941	5.61778	53.4612	38.8542
																					Rep4	low density_24h_IFNb1 2000IU/mL		11.6318		80.4489
																					Rep5	low density_24h_IFNb1 2000IU/mL		10.6295		72.923
																					Rep1	low density_24h_IFNbL1-3 300ng/mL	79.8932	17.0299	76.9145	54.5682
																					Rep2	low density_24h_IFNbL1-3 300ng/mL	135.298		130.254
																					Rep3	low density_24h_IFNbL1-3 300ng/mL	35.5062	8.69388	14.6213	60.1295
																					Rep4	low density_24h_IFNbL1-3 300ng/mL	30.4844	8.33973	12.5533	57.68
																					Rep5	low density_24h_IFNbL1-3 300ng/mL	26.1729	11.3137	10.7779	77.6171
																					Rep6	low density_24h_IFNbL1-3 300ng/mL	108.383	12.3805	24.7683	84.9359
