# Supplementary material for: The population context is a driver of the heterogeneous response of epithelial cells to interferons
Source: Mol Syst Biol. 2024 Jan 25;20(3):7. doi: 10.1038/s44320-024-00011-2 (PMC10912784; doi:10.1038/s44320-024-00011-2)
Supplement: Supplementary file 4 — Source Data Fig. 3 [file 44320_2024_11_MOESM4_ESM.zip › Figure 3/3C/README.txt]

T84 cells seeded at high and low density were mock treated, or treated with 2000 IU/mL IFNβ1 or 300 ng/mL IFNλ1-3.At 0, 0.5, 1, 1.5, and 2 h post treatment, cellular protein extracts were collected to assess the phospho-STAT1 (pSTAT1) abundance by Western Blot. The images show pSTAT1 and tubulin WesterBlot images after IFNb1 and IFNL1-3 treatment.
