# Supplementary material for: The population context is a driver of the heterogeneous response of epithelial cells to interferons
Source: Mol Syst Biol. 2024 Jan 25;20(3):7. doi: 10.1038/s44320-024-00011-2 (PMC10912784; doi:10.1038/s44320-024-00011-2)
Supplement: Supplementary file 4 — Source Data Fig. 3 [file 44320_2024_11_MOESM4_ESM.zip › Figure 3/3D/WesternBlot quantification.xlsx]

## Sheet: Data description
T84 cells seeded at high and low density were mock treated, or treated with 2000 IU/mL IFNβ1 or 300 ng/mL IFNλ1-3. After treatment, cellular protein extracts were collected to assess the phospho-STAT1 (pSTAT1) abundance by Western Blot. For the 1 h post-treatment samples, pSTAT1 was quantified relative to the housekeeping protein α-tubulin. Data shown is relative pSTAT quantification. Rep is shor…

## Sheet: WesternBlot quantification
	treatment
	mock		IFNβ1		IFNλ1-3
	low	high	low	high	low	high	density
Rep1	0.022031	0.171927	3.22893	0.636287	0.714069	0.233303
Rep2	0.007885	0.209728	2.57873	0.321276	0.73604	0.12103
Rep3	0	0.049183	1.90818	0.517554	0.459818	0.131222
Rep4	0	0.013252
Rep5	0	0.111882
Rep6	0	0.060461
