# Supplementary material for: The population context is a driver of the heterogeneous response of epithelial cells to interferons
Source: Mol Syst Biol. 2024 Jan 25;20(3):7. doi: 10.1038/s44320-024-00011-2 (PMC10912784; doi:10.1038/s44320-024-00011-2)
Supplement: Supplementary file 5 — Source Data Fig. 4 [file 44320_2024_11_MOESM5_ESM.zip]

Archive with 14 entries (9 files):
- Figure 4/4B/
- Figure 4/4B/RT-qPCR_rel expression and fold change_T84.xlsx
- Figure 4/4C/
- Figure 4/4C/RT-qPCR_rel expression and fold change_Calu3.xlsx
- Figure 4/4D/
- Figure 4/4D/RT-qPCR_rel expression and fold change_organoids.xlsx
- Figure 4/4F/
- Figure 4/4F/Apical out_DAPI Phalloidin_1.tif
- Figure 4/4F/Apical out_DAPI Phalloidin_2.tif
- Figure 4/4F/Basolateral out_DAPI Phalloidin_1.tif
- Figure 4/4F/Basolateral out_DAPI Phalloidin_2.tif
- Figure 4/4F/README.txt
- Figure 4/4G/
- Figure 4/4G/RT-qPCR_rel expression and fold change_organoids.xlsx
