# Supplementary material for: The population context is a driver of the heterogeneous response of epithelial cells to interferons
Source: Mol Syst Biol. 2024 Jan 25;20(3):7. doi: 10.1038/s44320-024-00011-2 (PMC10912784; doi:10.1038/s44320-024-00011-2)
Supplement: Supplementary file 5 — Source Data Fig. 4 [file 44320_2024_11_MOESM5_ESM.zip › Figure 4/4B/RT-qPCR_rel expression and fold change_T84.xlsx]

## Sheet: Data description
T84 seeded on transwell inserts were mock treated or treated from the apical (A) or basolateral (BL) side with 2000 IU/mL IFNβ1 or 300 ng/mL IFNλ1-3. 24 h post treatment, RNA was harvested, and RT-q-PCR was used to evaluate the expression of the ISG IFIT1. Data shown is the relative expression and the fold change to mock. Note that the experiments were performed on different days, and that the fo…

## Sheet: Rel. exp. and fold change
					IFNβ1 treatment				IFNλ1-3 treatment
				mock	apical		basolateral		apical		basolateral
				rel. Exp	rel. Exp	fold change	rel. Exp	fold change	rel. Exp	fold change	rel. Exp	fold change
		day1	Rep1	1.90528	23.9176	8.44733	33.8246	11.9463	14.2215	5.02281	25.9921	9.18001
			Rep2	3.53081	17.7531	6.27013	46.2057	16.3192	14.3204	5.05775	31.3414	11.0693
			Rep3	2.75108	28.2465	9.97624	33.5909	11.8638	16.9123	5.97317	27.6652	9.77093
			Rep4	3.13834	12.2101	4.31241	34.7755	12.2822	18.507	6.5364	32.4467	11.4597
		day2	Rep1	2.17347	13.6422	5.17867	37.2715	14.1485	15.1369	5.74609	38.5859	14.6475
			Rep2	3.09513
		day3	Rep1	10.6295	75.0614	8.36799	183.546	20.4621	32	3.56742	71.0124	7.9166
			Rep2	7.31065					32.8996	3.66771	65.3448	7.28476
		day4	Rep1	8.57419	45.8866	5.35171	113.772	13.2691	23.2636	2.71321	0.15249	5.46416
					61.8199	7.21			23.4254	2.73208
		day5	Rep1	6.54322	42.5179	6.49802	81.0084	12.3805	15.0324	2.2974	45.2548	6.9163
					53.4456	8.1681			16.5642	2.53151
		day6	Rep1	9.64646	38.5859	4	66.257	6.86852	14.1232	1.46409	34.5353	3.5801
					51.2685	5.31474	88.0347	9.12611
