# Supplementary material for: The population context is a driver of the heterogeneous response of epithelial cells to interferons
Source: Mol Syst Biol. 2024 Jan 25;20(3):7. doi: 10.1038/s44320-024-00011-2 (PMC10912784; doi:10.1038/s44320-024-00011-2)
Supplement: Supplementary file 5 — Source Data Fig. 4 [file 44320_2024_11_MOESM5_ESM.zip › Figure 4/4C/RT-qPCR_rel expression and fold change_Calu3.xlsx]

## Sheet: Data description
Calu3 seeded on transwell inserts were mock treated or treated from the apical (A) or basolateral (BL) side with 2000 IU/mL IFNβ1 or 300 ng/mL IFNλ1-3. 24 h post treatment, RNA was harvested, and RT-q-PCR was used to evaluate the expression of the ISG IFIT1. Data shown is the relative expression and the fold change to mock.

## Sheet: Rel. exp. and fold change
				IFNβ1 treatment				IFNλ1-3 treatment
			mock	apical		basolateral		apical		basolateral
			rel. Exp	rel. Exp	fold change	rel. Exp	fold change	rel. Exp	fold change	rel. Exp	fold change
		Rep1	4.25748	176.069	37.0709	333.144	70.1425	23.5883	4.96645	46.5271	9.79616
		Rep2	5.24157	170.072	35.8082	270.597	56.9734	17.3878	3.66095	32.2226	6.78438
		Rep3	4.59479	179.769	37.8499	308.687	64.9932	20.1122	4.23457	39.3966	8.29485
