# Supplementary material for: The population context is a driver of the heterogeneous response of epithelial cells to interferons
Source: Mol Syst Biol. 2024 Jan 25;20(3):7. doi: 10.1038/s44320-024-00011-2 (PMC10912784; doi:10.1038/s44320-024-00011-2)
Supplement: Supplementary file 5 — Source Data Fig. 4 [file 44320_2024_11_MOESM5_ESM.zip › Figure 4/4D/RT-qPCR_rel expression and fold change_organoids.xlsx]

## Sheet: Data description
Ileum-derived organoids seeded on transwell inserts were mock treated or treated from the apical (A) or basolateral (BL) side with 2000 IU/mL IFNβ1 or 300 ng/mL IFNλ1-3. 24 h post treatment, RNA was harvested, and RT-q-PCR was used to evaluate the expression of the ISG IFIT1 and Mx1. Data shown is the relative expression and the fold change to mock. Note that the experiments were performed on dif…

## Sheet: Rel. exp. and fold change
IFIT1			IFNβ1 treatment								IFNλ1-3 treatment
		mock	apical		basolateral					mock	apical		basolateral
		rel. Exp	rel. Exp	fold change	rel. Exp	fold change				rel. Exp	rel. Exp	fold change	rel. Exp	fold change
	day1	7.02526	92.7411	8.02706	426.696	36.932		day1	Rep1	3.68746	19.0033	5.21548	43.4017	11.9117
		9.62072	41.7338	3.61221	451.713	39.0973			Rep2	3.5998	17.1518	4.70733	41.9429	11.5113
		18.0147	101.065	8.74754	650.188	56.276
								day2	Rep1	3.78423	24.9333	5.58846	50.9143	11.4118
	day2	8.4288	74.4806	4.32122	245.748	14.2578			Rep2	1.37554	22.6274	5.07164
		26.0433	76.6009	4.44423	287.241	16.6651			Rep3	8.22491
			48.8177	2.8323	245.425	14.2391
Mx1			IFNβ1 treatment								IFNλ1-3 treatment
		mock	apical		basolateral					mock	apical		basolateral
		rel. Exp	rel. Exp	fold change	rel. Exp	fold change				rel. Exp	rel. Exp	fold change	rel. Exp	fold change
	day1	6.29886	70.2157	12.3997	161.137	28.4561		day1	Rep1	3.94783	20.732	6.35751	48.8982	14.9948
		5.29136	25.9975	4.59104	189.262	33.4227			Rep2	2.57421	14.1618	4.34276
		5.3978	49.0463	8.66133	157.921	27.888
								day2	Rep1	1.85318	26.7228	13.374	32.6724	16.3516
	day2	7.34316	67.5375	11.1543	111.732	18.4534			Rep2	2.05623			33.5909	16.8113
		4.7665	35.6211	5.88309	151.084	24.9527			Rep3	2.08493
			31.207	5.15406	89.1997	14.732
