# Supplementary material for: The population context is a driver of the heterogeneous response of epithelial cells to interferons
Source: Mol Syst Biol. 2024 Jan 25;20(3):7. doi: 10.1038/s44320-024-00011-2 (PMC10912784; doi:10.1038/s44320-024-00011-2)
Supplement: Supplementary file 5 — Source Data Fig. 4 [file 44320_2024_11_MOESM5_ESM.zip › Figure 4/4F/README.txt]

Organoids were grown in 3-dimensionsional (3D) structures, either in a basolateral out (BL out) or an apical out (A-out) conformation. BL-out and A-out organoids were stained for actin using Phalloidin (yellow), to mark the apical membrane of cells. Nuclei were stained with DAPI (blue). Provided are the original microscopy images in .tif format showing apical-out and basolateral-our organoids as merged image (DAPI + actin)
