# Supplementary material for: The population context is a driver of the heterogeneous response of epithelial cells to interferons
Source: Mol Syst Biol. 2024 Jan 25;20(3):7. doi: 10.1038/s44320-024-00011-2 (PMC10912784; doi:10.1038/s44320-024-00011-2)
Supplement: Supplementary file 5 — Source Data Fig. 4 [file 44320_2024_11_MOESM5_ESM.zip › Figure 4/4G/RT-qPCR_rel expression and fold change_organoids.xlsx]

## Sheet: Data description
Organoids were grown in 3-dimensionsional (3D) structures, either in a basolateral out (BL out) or an apical out (A-out) conformation. BL-out and A-out organoids were treated with 2000 IU/mL IFNβ1 or 300 ng/mL IFNλ1-3. 24 h post treatment, RNA was harvested, and RT-q-PCR was used to evaluate the expression of the ISGs IFIT1 and Mx1. Data shown is the relative expression and the fold change to moc…

## Sheet: Rel. exp. and fold change
		mock		IFNβ1 treatment				IFNλ1-3 treatment
		A-out	BL-out	A-out		BL-out		A-out		BL-out
		rel. Exp	rel. Exp	rel. Exp	fold change	rel. Exp	fold change	rel. Exp	fold change	rel. Exp	fold change
IFIT1	Rep1	2.9897	1.04972	139.102	61.1396	312.996	321.321	103.968	45.6972	324.034	332.652
	Rep2	1.64718	0.939523	150.123	65.9835	349.706	359.008	137.187	60.2978	347.291	356.528
	Rep2	2.18859	0.933033	136.239	59.8813	380.038	390.146	116.162	51.0569	306.555	314.708
Mx1	Rep1	1.3566	1.98618	44.9422	38.8223	99.0442	54.517	39.6706	34.2686	132.514	72.9398
	Rep2	1.23971	1.95884	37.2715	32.1961	146.018	80.3727	32.8996	28.4196	145.009	79.8176
	Rep2	0.876606	1.50525	51.6251	44.5951	159.786	87.9514	44.6318	38.5541	116.162	63.9394
