# Supplementary material for: The population context is a driver of the heterogeneous response of epithelial cells to interferons
Source: Mol Syst Biol. 2024 Jan 25;20(3):7. doi: 10.1038/s44320-024-00011-2 (PMC10912784; doi:10.1038/s44320-024-00011-2)
Supplement: Supplementary file 6 — Source Data Fig. 6 [file 44320_2024_11_MOESM6_ESM.zip]

Archive with 14 entries (9 files):
- Figure 6/6B/
- Figure 6/6B/a-tubulin WesternBlot.png
- Figure 6/6B/README.txt
- Figure 6/6B/ZO1 WesternBlot.png
- Figure 6/6C/
- Figure 6/6C/README.txt
- Figure 6/6C/T84 WT_DAPI and ZO1 stain.tif
- Figure 6/6C/T84 ZO1 KO_DAPI and ZO1 stain.tif
- Figure 6/6D/
- Figure 6/6D/TEER.xlsx
- Figure 6/6E/
- Figure 6/6E/IFN concentration.xlsx
- Figure 6/6F/
- Figure 6/6F/RT-qPCR_rel expression and fold change.xlsx
