# Supplementary material for: The population context is a driver of the heterogeneous response of epithelial cells to interferons
Source: Mol Syst Biol. 2024 Jan 25;20(3):7. doi: 10.1038/s44320-024-00011-2 (PMC10912784; doi:10.1038/s44320-024-00011-2)
Supplement: Supplementary file 6 — Source Data Fig. 6 [file 44320_2024_11_MOESM6_ESM.zip › Figure 6/6B/README.txt]

T84 WT and T84 ZO1 KO cell protein extracts were harvested to control the absence of ZO1 protein in the KO cells by Western Blot. a-tubulin served as a housekeeping protein. The images show ZO1 and alpha-tubulin WesterBlot images for WT and ZO1 knock-out (KO) cells.
