# Supplementary material for: The population context is a driver of the heterogeneous response of epithelial cells to interferons
Source: Mol Syst Biol. 2024 Jan 25;20(3):7. doi: 10.1038/s44320-024-00011-2 (PMC10912784; doi:10.1038/s44320-024-00011-2)
Supplement: Supplementary file 6 — Source Data Fig. 6 [file 44320_2024_11_MOESM6_ESM.zip › Figure 6/6C/README.txt]

T84 WT and T84 ZO1 KO cells were fixed and indirect immunofluorescence was performed against the junctional complex protein ZO1 (green). Nuclei were stained with DAPI (blue). Provided are the original microscopy images in .tif format showing T84 WT and ZO1 KO (knock-out) cells immunostained for ZO1 protein (green) and nuclei (blue).
