# Supplementary material for: The population context is a driver of the heterogeneous response of epithelial cells to interferons
Source: Mol Syst Biol. 2024 Jan 25;20(3):7. doi: 10.1038/s44320-024-00011-2 (PMC10912784; doi:10.1038/s44320-024-00011-2)
Supplement: Supplementary file 6 — Source Data Fig. 6 [file 44320_2024_11_MOESM6_ESM.zip › Figure 6/6D/TEER.xlsx]

## Sheet: Data description
T84 WT and T84 ZO1 KO (knock-out) cells were seeded on transwell inserts and grown as a polarized monolayer. Transepithelial electrical resistance (TEER) was measured over a period of 5 days. Data shows the TEER (Ohm/cm2) for both WT and ZO1 KO cell for each day.

## Sheet: TEER
		T84 WT						T84 ZO1 KO
		Rep1	Rep2	Rep3	Rep4	Rep5	Rep6	Rep1	Rep2	Rep3	Rep4	Rep5	Rep6	Rep7	Rep8
	day1	310	280	460	350	140	130	160	160	240	230	200	100	160	140
	day2	950	1580	1200				490	490	1000
	day3	4000	2500	4000	4000	2900	4000	400	450	480	300	490	847	1670
	day4	4800	5600	4800	4800	5390	5180	810	1150	760	1000
	day5	5000	7100	6140	6200			1400	1950	1800
