# Supplementary material for: The population context is a driver of the heterogeneous response of epithelial cells to interferons
Source: Mol Syst Biol. 2024 Jan 25;20(3):7. doi: 10.1038/s44320-024-00011-2 (PMC10912784; doi:10.1038/s44320-024-00011-2)
Supplement: Supplementary file 6 — Source Data Fig. 6 [file 44320_2024_11_MOESM6_ESM.zip › Figure 6/6E/IFN concentration.xlsx]

## Sheet: Data description
T84 WT and ZO1 KO cells were seeded on transwell inserts and grown as a dense monolayer, in which T84 WT cells reached a TEER > 1000 Ω/cm2. Cells were treated apically with 2000 IU/mL IFNβ1 and 300 ng/mL IFNλ1-3. 3 h after treatment, medium in the basolateral compartment was retrieved and IFN amount diffused from the apical to the basolateral transwell compartment was assessed by the HEK-blue ass…

## Sheet: IFN concentration
IFNβ1 concentration (IU/mL)						IFNλ1-3 concentration (ng/mL)
	T84 WT		T84 ZO1 KO				T84 WT		T84 ZO1 KO
Treatment	mock	IFNβ1	mock	IFNβ1		Treatment	mock	IFNλ1-3	mock	IFNλ1-3
Rep1	-1.58918	-1.31641	-0.75487	132.47		Rep1	18.4887	-2.69329	-3.66494	101.468
Rep2	0.508595	-0.89525	0.08744	158.301		Rep2	-1.81881	0.22166	-3.85927	118.569
Rep3	-0.05295	1.63167	4.01822	60.1722		Rep3	8.57785	-0.26416	-3.37344	60.8526
Rep4		-0.19333	4.57976	8.22977		Rep4		0.513155	-3.7621	103.411
Rep5			0.36821	58.7684		Rep5			-3.27628	147.038
Rep6			0.789365	12.7221		Rep6			-4.24793	100.399
Rep7			-0.75487	21.1452		Rep7			-3.47061	50.5531
Rep8			-0.61448	76.0357		Rep8			-3.85927	93.8887
Rep9			0.64898	179.219		Rep9			-3.47061	136.155
