# Supplementary material for: The population context is a driver of the heterogeneous response of epithelial cells to interferons
Source: Mol Syst Biol. 2024 Jan 25;20(3):7. doi: 10.1038/s44320-024-00011-2 (PMC10912784; doi:10.1038/s44320-024-00011-2)
Supplement: Supplementary file 6 — Source Data Fig. 6 [file 44320_2024_11_MOESM6_ESM.zip › Figure 6/6F/RT-qPCR_rel expression and fold change.xlsx]

## Sheet: Data description
T84 WT and T84 ZO1 KO cells at high (H) and low (L) density were treated apically with 2000 IU/mL IFNβ1 or 300 ng/mL IFNλ1-3. 24 h post treatment, RNA was harvested, and RT-q-PCR was used to evaluate the expression of the ISG IFIT1. Data shows RT-q-PCR relative expression and fold change to mock. Note that the experiments were performed on different days, and that the fold change normalization is…

## Sheet: Rel. exp. and fold change
			T84 WT cells										T84 ZO1 KO cells
IFIT1			mock		IFNβ1				IFNλ1-3				mock		IFNβ1				IFNλ1-3
			low	high	low		high		low		high		low	high	low		high		low		high
			rel. Exp.	rel. Exp.	rel. Exp.	fold change	rel. Exp.	fold change	rel. Exp.	fold change	rel. Exp.	fold change	rel. Exp.	rel. Exp.	rel. Exp.	fold change	rel. Exp.	fold change	rel. Exp.	fold change	rel. Exp.	fold change
	day1	Rep1	0.479632	32	112.986	208.829	111.43	4.00571	22.0087	40.678	41.0696	1.47637	1.03526	8.81524	72.5046	71.812	80.4489	13.0451	32.6724	32.3603	12.3805	2.00755
		Rep2	0.61132	31.3414	148.056	273.648	106.153	3.81599	16.6795	30.8282	34.2968	1.2329	1.02101	5.27803	75.5835	74.8616	74.028	12.004	16.2234	16.0684	10.8528	1.75983
		Rep3	0.532185	20.1122	88.0347	162.712	104.691	3.76346	22.4711	41.5328	50.2134	1.80507	0.972655	4.40762	82.7106	81.9205	72.5046	11.7569	28.6408	28.3672	66.7178	10.8186
	day2	Rep1	2.37841	31.5594	266.871	107.838	93.0542	3.37731	58.4852	23.633	58.0812	2.108	3.05252	0.687771	139.102	40.4294	56.8859	91.769	150.123	43.6326	19.6983	31.7775
		Rep2	2.54912	25.9921	256	103.445	97.6806	3.54522	64	25.8614	69.0706	2.50685	2.47942	0.628507	165.421	48.0789	46.5271	75.0581	105.42	30.6398	18.507	29.8557
		Rep3	2.49666	25.1067	259.574	104.89	108.383	3.93367	160.898	65.0162	53.0765	1.92636	4.78991	0.543367	142.025	41.2789	62.2499	100.422	54.1917	15.7506	21.4068	34.5337
					T84 WT cells										T84 ZO1 KO cells
Mx1			mock		IFNβ1				IFNλ1-3				mock		IFNβ1				IFNλ1-3
			low	high	low		high		low		high		low	high	low		high		low		high
			rel. Exp.	rel. Exp.	rel. Exp.	fold change	rel. Exp.	fold change	rel. Exp.	fold change	rel. Exp.	fold change	rel. Exp.	rel. Exp.	rel. Exp.	fold change	rel. Exp.	fold change	rel. Exp.	fold change	rel. Exp.	fold change
	day1	Rep1	0.0987552	25.1067	13.737	125.335	22.1618	1.15735	13.2691	121.066	20.8215	1.08735	0.80107	1.69349	20.1122	26.9911	38.0546	13.7874	10.3388	12.7501	23.2636	20.4635
		Rep2	0.115824	18.507	12.3805	112.958	22.3159	1.1654	19.0273	173.603	14.723	0.768875	0.779165	3.55537	12.295	16.5002	39.6706	14.3729	21.259	44.7072	14.2215	14.7739
		Rep3	0.114229	13.8326	22.1618	202.201	22.3159	1.1654	19.6983	179.725	14.1232	0.737554	0.655197	3.03143	20.9663	28.1373	34.0598	12.3401	23.2636	36.0627
	day2	Rep1	0.258816	16.9123	15.3482	81.3961	29.8571	1.81812	9.18959	48.735	23.5883	1.43639	0.257028	0.358489	13.0864	28.1701	19.4271	61.8091	11.8762	25.5649	18.3792	58.4749
		Rep2	0.148651	17.6305	14.2215	75.4206	27.6652	1.68465	8	42.4263	14.9285	0.909061	0.41466	0.346277	18.3792	39.5633	24.4201	77.6948	15.2422	32.8106	20.2521	64.4338
		Rep3	0.15822	14.723	13.9288	73.8685	29.6508	1.80556	8.75435	46.4269	21.8566	1.33094	0.721965	0.238159	14.0257	30.1919	22.6274	71.9911	9.00047	19.3746	16.7955	53.4362
					T84 WT cells										T84 ZO1 KO cells
Viperin			mock		IFNβ1				IFNλ1-3				mock		IFNβ1				IFNλ1-3
			low	high	low		high		low		high		low	high	low		high		low		high
			rel. Exp.	rel. Exp.	rel. Exp.	fold change	rel. Exp.	fold change	rel. Exp.	fold change	rel. Exp.	fold change	rel. Exp.	rel. Exp.	rel. Exp.	fold change	rel. Exp.	fold change	rel. Exp.	fold change	rel. Exp.	fold change
	day1	Rep1	0.00352051	4.02782			11.1579	3.44399	0.476319	130.208	5.38893	1.66334	0.0824692	0.0448111	9.98664	131.821	13.2691	96.0013	0.965936	12.7501	2.82843	20.4635
		Rep2	0.00393342	3.16017	0.687771	188.011	11.7942	3.64036	0.61132	167.112	3.94493	1.21763	0.0683934	0.200267	7.6211	100.596	10.9283	79.0658	3.38698	44.7072	2.04202	14.7739
		Rep3	0.00352051	2.53151			12.9063	3.98362	0.582367	159.197	4.50023	1.38903	0.076415	0.169576			12.996	94.0256	2.73208	36.0627
	day2	Rep1	0.185565	1.77769			6.9163	4.32056	3.29436	28.2077	2.82843	1.7669	0.0536603	0.00684848					5.35171	37.1881	0.558644	58.7163
		Rep2	0.0883883	1.65864	9.98664	85.5097	7.3615	4.59867	4.92458	42.1662	3.38698	2.11582	0.134904	0.0115978					3.94493	27.4126	0.628507	66.0593
		Rep3	0.076415	1.36604	15.1369	129.608	9.38268	5.86129	2.60268	22.2852	4.28709	2.67811	0.243164	0.0100965	11.7127	81.3894			2.54912	17.7134
