# Supplementary material for: The population context is a driver of the heterogeneous response of epithelial cells to interferons
Source: Mol Syst Biol. 2024 Jan 25;20(3):7. doi: 10.1038/s44320-024-00011-2 (PMC10912784; doi:10.1038/s44320-024-00011-2)
Supplement: Supplementary file 7 — Source Data Fig. 7 [file 44320_2024_11_MOESM7_ESM.zip]

Archive with 14 entries (11 files):
- Figure 7/7B/
- Figure 7/7B/high density_IFNb1 and virus.tif
- Figure 7/7B/high density_IFNL1-3 and virus.tif
- Figure 7/7B/high density_mock.tif
- Figure 7/7B/high density_virus only.tif
- Figure 7/7B/low density_IFNb1 and virus.tif
- Figure 7/7B/low density_IFNL1-3 and virus.tif
- Figure 7/7B/low density_mock.tif
- Figure 7/7B/low density_virus only.tif
- Figure 7/7B/README.txt
- Figure 7/7C/
- Figure 7/7C/cell count_infected cells_Vaccinia virus.xlsx
- Figure 7/7D/
- Figure 7/7D/cell count_infected cells_MRV.xlsx
