# Supplementary material for: The population context is a driver of the heterogeneous response of epithelial cells to interferons
Source: Mol Syst Biol. 2024 Jan 25;20(3):7. doi: 10.1038/s44320-024-00011-2 (PMC10912784; doi:10.1038/s44320-024-00011-2)
Supplement: Supplementary file 7 — Source Data Fig. 7 [file 44320_2024_11_MOESM7_ESM.zip › Figure 7/7B/README.txt]

T84 cells seeded at high and low density were mock-treated or pre-treated with 2000 IU/mL IFNβ1 or 300 ng/mL IFNλ1-3. 24 h post treatment, cells were infected with Vaccinia virus-eGFP (VV)  at an MOI of 1 (as determined in T84 WT cells). Infection media was supplemented with the respective IFN. 16 h post infection, cells were fixed, immunostained for viral protein and fluorescence imaging analysis was performed. Provided are the original microscopy images in .tif format showing Vaccinia virus eGFP (green) infected cells. Nuclei were stained with DAPI (blue) for all different conditions (mock, virus only, IFNb1+virus infection, IFNL1-3+virus infection) at high and low density. 
