# Supplementary material for: The population context is a driver of the heterogeneous response of epithelial cells to interferons
Source: Mol Syst Biol. 2024 Jan 25;20(3):7. doi: 10.1038/s44320-024-00011-2 (PMC10912784; doi:10.1038/s44320-024-00011-2)
Supplement: Supplementary file 7 — Source Data Fig. 7 [file 44320_2024_11_MOESM7_ESM.zip › Figure 7/7C/cell count_infected cells_Vaccinia virus.xlsx]

## Sheet: Data description
T84 cells seeded at high and low density were mock-treated or pre-treated with 2000 IU/mL IFNβ1 or 300 ng/mL IFNλ1-3. 24 h post treatment, cells were infected with Vaccinia virus eGFP at an MOI of 1 (as determined in T84 WT cells). Infection media was supplemented with the respective IFN. 16 h post infection, cells were fixed, immunostained for viral protein and fluorescence imaging analysis was …

## Sheet: cell count
Vaccinia virus eGFP infection
	low density												high density
	mock			virus only			IFNβ1 + virus			IFNλ1-3 + virus			mock			virus only			IFNβ1 + virus			IFNλ1-3 + virus
	Rep1	Rep2	Rep3	Rep1	Rep2	Rep3	Rep1	Rep2	Rep3	Rep1	Rep2	Rep3	Rep1	Rep2	Rep3	Rep1	Rep2	Rep3	Rep1	Rep2	Rep3	Rep1	Rep2	Rep3
virus infected cells	0	73	12.9933	374.333	300.667	486	35.6667	32	14.3333	335	117.5	100.167	984.667	157.667	108.167	1038.67	2782.67	1393.17	2265.83	1656.5	883.5	2853.5	2859.33	1046.5
total cells	726	745.5	715	830	895	907.333	570.5	567.667	390.5	746.833	764.667	644.833	3602.67	3496.33	3538.67	3707	3639.67	3510.33	3300.17	3501.5	3300.67	3666.83	3646.17	3350.83
percentage infected	0	0.36345	0.181725	45.6678	35.5642	55.6388	6.28137	5.51368	3.78721	26.445	15.8077	17.3012	0.970148	0.158513	0.449785	30.3345	56.7404	43.1975	34.0989	31.6434	26.7687	43.7465	41.3596	31.1438
