# Supplementary material for: The population context is a driver of the heterogeneous response of epithelial cells to interferons
Source: Mol Syst Biol. 2024 Jan 25;20(3):7. doi: 10.1038/s44320-024-00011-2 (PMC10912784; doi:10.1038/s44320-024-00011-2)
Supplement: Supplementary file 7 — Source Data Fig. 7 [file 44320_2024_11_MOESM7_ESM.zip › Figure 7/7D/cell count_infected cells_MRV.xlsx]

## Sheet: Data description
T84 cells seeded at high and low density were mock-treated or pre-treated with 2000 IU/mL IFNβ1 or 300 ng/mL IFNλ1-3. 24 h post treatment, cells were infected with Mammalian Reovirus (MRV) at an MOI of 1 (as determined in T84 WT cells). Infection media was supplemented with the respective IFN. 16 h post infection, cells were fixed, immunostained for viral protein and fluorescence imaging analysis…

## Sheet: cell count
MRV infection
	low density												high density
	mock			virus only			IFNβ1 + virus			IFNλ1-3 + virus			mock			virus only			IFNβ1 + virus			IFNλ1-3 + virus
	Rep1	Rep2	Rep3	Rep1	Rep2	Rep3	Rep1	Rep2	Rep3	Rep1	Rep2	Rep3	Rep1	Rep2	Rep3	Rep1	Rep2	Rep3	Rep1	Rep2	Rep3	Rep1	Rep2	Rep3
virus infected cells	187.167	137.167	113	552.167	450.5	465.167	193.5	279.833	227.833	349.5	342.5	385.667	449.167	232	236.333	704.833	679.167	373.167	1614.5	1146.5	462.5	548.667	419.167	458.833
total cells	1236	1331.17	1419.83	1019.33	1339.5	1020.83	754.833	1165	1076.67	1228.33	762.5	994.167	3634.83	3500.33	3729.67	3789	3767.17	3565.33	3684.17	3566.5	3681	3594	3718.67	3610.5
percentage infected	1.44755	1.12717	0.548816	25.4702	25.2328	27.9188	6.81818	8.23994	7.39345	15.1667	16.6048	15.9344	0.200812	1.92924	2.51838	25.9656	27.6886	14.6042	23.6318	29.1856	12.6293	21.8726	13.7675	12.8117
